# Supplementary material for: Plant Raf-like kinases regulate the mRNA population upstream of ABA-unresponsive SnRK2 kinases under drought stress
Source: Nat Commun. 2020 Mar 13;11:1373. doi: 10.1038/s41467-020-15239-3 (PMC7069986; doi:10.1038/s41467-020-15239-3)
Supplement: Supplementary file 4 — Supplementary Data 1 [file 41467_2020_15239_MOESM4_ESM.xlsx]

## Sheet: Candidates of SnRK2-interactors
Supplementary Data 1. List of candidate subclass I SnRK2-interacting proteins detected in immunoprecipitates from SRK2A-GFP- and/or SRK2G-expressing plants under mannitol treatment.
Criteria
I	The proteins should be identified with a confidence > 95% (ProteinPilot-“unused” >1.3)
II	The proteins should be specifically detected in both the immunoprecipitate from the SRK2A-GFP-expression plants and that from the SRK2G-GFP-expressing plants but not in that from the GFP-expressing plants.
III	The proteins should be detected in two biological samples.
AGI	Detection		Primary Gene Symbol	Gene Model Description	Protein coverage (%)					Total detected peptide
	SRK2A	SRK2G			SRK2A-1	SRK2A-2	SRK2G-1	SRK2G-2		SRK2A-1	SRK2A-2	SRK2G-1	SRK2G-2
AT1G01080	Detected	Detected		RNA-binding (RRM/RBD/RNP motifs) family protein;(source:Araport11)	27.9	40.5	14.3	14.3		7	10	4	3
AT1G01090	Detected	Detected	PYRUVATE DEHYDROGENASE E1 ALPHA (PDH-E1 ALPHA)	pyruvate dehydrogenase E1 alpha subunit	23.1	44.6	19.9	24.3		9	25	8	9
AT1G01300	Detected	Detected		Eukaryotic aspartyl protease family protein;(source:Araport11)	37.1	44.3	31.6	19.8		21	38	16	10
AT1G01320	Detected	Detected	REDUCED CHLOROPLAST COVERAGE (REC1)	Encodes REDUCED CHLOROPLAST COVERAGE 1 (REC1). Located in the nucleus and cytosol. Contributes to establishing the size of the chloroplast compartment.	4.6	21.2	2.6	12.8		22	92	6	63
AT1G01510	Detected	Detected	ANGUSTIFOLIA (AN)	Encodes a homolog of human CtBP. Mutant has longer and thicker leaves than wild type. Involved in controlling polar cell expansion in the leaf width direction. It has been shown to localize to cytosolic stress granules and is involved in their formation.	30	44	26.7	39		32	69	21	45
AT1G02080	Detected	Detected	(NOT1)	Acts as scaffold protein in the CCR4-NOT complex, by interacting with various NOT proteins and CAF1.	28	44.9	25.1	36.9		224	564	141	395
AT1G02150	Detected	Detected		Tetratricopeptide repeat (TPR)-like superfamily protein;(source:Araport11)	21	26.2	13.7	10.5		9	14	5	4
AT1G02780	Detected	Detected	EMBRYO DEFECTIVE 2386 (emb2386)	Ribosomal protein L19e family protein;(source:Araport11)	29	31.8	21	20.1		12	16	8	5
AT1G02930	Detected	Detected	GLUTATHIONE S-TRANSFERASE 6 (GSTF6)	Encodes glutathione transferase belonging to the phi class of GSTs. Naming convention according to Wagner et al. (2002).	13	25.5	13	4.8		3	5	3	1
AT1G03330	Detected	Detected	SM-LIKE 2 (LSM2)	Small nuclear ribonucleoprotein family protein;(source:Araport11)	65.6	64.5	64.5	26.9		9	13	8	3
AT1G03630	Detected	Detected	PROTOCHLOROPHYLLIDE OXIDOREDUCTASE C (POR C)	Encodes for a protein with protochlorophyllide oxidoreductase activity. The enzyme is NADPH- and light-dependent.	9	28.1	11.5	4.5		3	8	4	1
AT1G04110	Detected	Detected	STOMATAL DENSITY AND DISTRIBUTION 1 (SDD1)	Initially identified as a mutation affecting stomatal development and distribution. Encodes a protein similar to serine proteases.	9	9	4.3	3.1		6	7	3	2
AT1G04270	Detected	Detected	CYTOSOLIC RIBOSOMAL PROTEIN S15 (RPS15)	Encodes cytosolic ribosomal protein S15.	64.9	72.9	34.4	33.1		9	17	7	5
AT1G04530	Detected	Detected	TETRATRICOPEPTIDE REPEAT 4 (TPR4)	Encodes one of the 36 carboxylate clamp (CC)-tetratricopeptide repeat (TPR) proteins (Prasad 2010, Pubmed ID: 20856808) with potential to interact with Hsp90/Hsp70 as co-chaperones.	20	20	20	5.5		5	5	5	1
AT1G05190	Detected	Detected	EMBRYO DEFECTIVE 2394 (emb2394)	Encodes the plastid 50S ribosomal protein L6.	39	47.5	30	15.7		10	13	8	3
AT1G06070	Detected	Detected	BASIC LEUCINE-ZIPPER 69 (BZIP69)	Basic-leucine zipper (bZIP) transcription factor family protein;(source:Araport11)	5.4	10.2	2.4	5.4		2	4	1	2
AT1G06190	Detected	Detected	RHO-N 1 (RHON1)	Encodes a novel ribonucleic acid-binding protein that interacts with the endonuclease RNase E and supports its function in processing plastid ribonucleic acids.	15.8	19.2	3.4	4.8		5	6	1	1
AT1G06410	Detected	Detected	TREHALOSE-PHOSPHATASE/SYNTHASE 7 (TPS7)	Encodes an enzyme putatively involved in trehalose biosynthesis. Though the protein has both trehalose-6-phosphate synthase (TPS)-like and trehalose-6-phosphate phosphatase (TPP)-like domains, neither activity has been detected in enzymatic assays nor has the protein been able to complement yeast TPS or TPP mutants.	9.3	38	14	39.1		7	33	10	36
AT1G06460	Detected	Detected	ALPHA-CRYSTALLIN DOMAIN 32.1 (ACD32.1)	ACD32.1 encodes an alpha-crystallin domain containing protein with homology to small heat shock proteins.	31.2	30.2	16.8	4.6		8	10	4	1
AT1G06950	Detected	Detected	TRANSLOCON AT THE INNER ENVELOPE MEMBRANE OF CHLOROPLASTS 110 (TIC110)	Encodes a protein thought to be a part of the translocon at the chloroplast inner envelope. Involved in protein import into the chloroplast and chloroplast biogenesis. C-terminal half of Tic110 functions as scaffolds for protein-protein interactions.	14.8	31.2	8.2	26.4		13	28	7	27
AT1G07310	Detected	Detected		Calcium-dependent lipid-binding (CaLB domain) family protein;(source:Araport11)	44.6	61.1	56	10.5		10	17	12	2
AT1G07320	Detected	Detected	RIBOSOMAL PROTEIN L4 (RPL4)	encodes a plastid ribosomal protein L4	42.5	42.6	33.1	9.2		11	14	8	2
AT1G07705	Detected	Detected	NEGATIVE ON TATA LESS2A (NOT2A)	NOT2 / NOT3 / NOT5 family;(source:Araport11)	1.8	8.5	1.8	1.8		1	7	1	1
AT1G07890	Detected	Detected	ASCORBATE PEROXIDASE 1 (APX1)	Encodes a cytosolic ascorbate peroxidase APX1. Ascorbate peroxidases are enzymes that scavenge hydrogen peroxide in plant cells. Eight types of APX have been described for Arabidopsis: three cytosolic (APX1, APX2, APX6), two chloroplastic types (stromal sAPX, thylakoid tAPX), and three microsomal (APX3, APX4, APX5) isoforms. At least part of the induction of heat shock proteins during light stres…	22	40.4	22	15.2		5	13	5	3
AT1G08250	Detected	Detected	AROGENATE DEHYDRATASE 6 (ADT6)	Encodes a plastid-localized arogenate dehydratase involved in phenylalanine biosynthesis. Although this enzyme has sequence similarity to prephenate dehydratases, it is 98 times more active with arogenate than prephenate in enzymatic assays.	23.5	56.4	14.5	4.6		9	18	5	1
AT1G08370	Detected	Detected	DECAPPING 1 (DCP1)	Encodes DCP1 involved in mRNA decapping. DCP1 forms a mRNA decapping complex with DCP2 (At5g13570) and VCS (VARICOSE) (At3g13300). However, unlike DCP2, DCP1 itself does not have mRNA decapping activity in vitro. DCP1, DCP2 and VCS colocalize in cytoplasmic loci, which are putative Arabidopsis mRNA processing bodies. Null mutants of DCP1, DCP2, and VCS accumulate capped mRNAs with a reduced degra…	34.9	46.3	36.8	29.2		24	46	23	17
AT1G08520	Detected	Detected	ALBINA 1 (ALB1)	Encodes the CHLD subunit of the Mg-chelatase enzyme involved in chlorophyll biosynthesis. Lines carrying recessive mutations of this locus are white and seedling lethal.	24.3	36.7	15.7	32		17	39	13	48
AT1G09020	Detected	Detected	HOMOLOG OF YEAST SUCROSE NONFERMENTING 4 (SNF4)	Component of the regulatory subunit of SNF1-related protein kinase. As part of the regulatory complex it binds maltose which promotes kinase activity.	19.9	26.3	7.4	7.4		9	17	3	3
AT1G09340	Detected	Detected	CHLOROPLAST RNA BINDING (CRB)	Encodes CHLOROPLAST RNA BINDING (CRB), a putative RNA-binding protein. CRB is important for the proper functioning of the chloroplast. Mutations in CRB also affects the circadian system, altering the expression of both oscillator and output genes. The mRNA is cell-to-cell mobile.	33.9	54.5	31.2	10.9		9	29	8	8
AT1G09430	Detected	Detected	ATP-CITRATE LYASE A-3 (ACLA-3)	Encodes subunit A of the heteromeric enzyme ATP citrate lyase (ACL). In animals, ACL is encoded by a single gene; ACL in Arabidopsis is composed of two polypeptides, ACLA (encoded by 3 genes) and ACLB (encoded by 2 genes). The holoenzyme has an A(4)B(4)stoichiometry. Expression of both ACLA and ACLB but not of either of the subunits alone results in ACL activity.	2.6	9.4	5	2.8		1	4	2	1
AT1G09620	Detected	Detected		ATP binding/leucine-tRNA ligases/aminoacyl-tRNA ligase;(source:Araport11)	4.7	20.4	3.3	16.6		4	24	3	15
AT1G09640	Detected	Detected		Translation elongation factor EF1B, gamma chain;(source:Araport11)	14	31.2	19.3	7.2		4	15	7	3
AT1G09760	Detected	Detected	U2 SMALL NUCLEAR RIBONUCLEOPROTEIN A (U2A')	U2 small nuclear ribonucleoprotein A;(source:Araport11)	18.9	16.9	5.2	6		4	4	1	1
AT1G09780	Detected	Detected	2,3-BIPHOSPHOGLYCERATE-INDEPENDENT PHOSPHOGLYCERATE MUTASE 1 (iPGAM1)	Encodes a 2,3-biphosphoglycerate-independent phosphoglycerate mutase that is involved in pollen development and stomatal movement.	5.2	20.3	1.6	12.4		2	15	1	5
AT1G10170	Detected	Detected	NF-X-LIKE 1 (NFXL1)	Encodes AtNFXL1, a homologue of the putative human transcription repressor NF-X1. Functions as a negative regulator of the trichothecene phytotoxin-induced defense response.	1.9	13.5	1.8	6.1		2	15	2	6
AT1G10200	Detected	Detected	WLIM1 (WLIM1)	Encodes a member of the Arabidopsis LIM proteins: a family of actin bundlers with distinct expression patterns. WLIM1, WLIM2a, and WLIM2b are widely expressed, whereas PLIM2a, PLIM2b, and PLIM2c are predominantly expressed in pollen. Regulates actin cytoskeleton organization.	21.6	20.5	20.5	7.9		3	6	5	3
AT1G10290	Detected	Detected	DYNAMIN-LIKE PROTEIN 6 (ADL6)	involved in trafficking from the trans-Golgi Network to the central vacuole. The mRNA is cell-to-cell mobile.	34.4	54.9	28.6	36.5		61	138	37	62
AT1G10940	Detected	Detected	SNF1-RELATED PROTEIN KINASE 2.4 (SNRK2.4)	Encodes a plant protein kinase similar to the calcium/calmodulin-dependent protein kinase subfamily and the SNF1 kinase subfamily (SnRK2) whose activity is activated by ionic (salt) and non-ionic (mannitol) osmotic stress. Kinase activity of its homolog in tobacco is induced by hyperosmotic condition within 1 minute.	85.7	87.3	38.3	33.9		486	651	139	60
AT1G11260	Detected	Detected	SUGAR TRANSPORTER 1 (STP1)	Encodes a H+/hexose cotransporter. The mRNA is cell-to-cell mobile.	2.3	8.8	2.3	2.3		1	3	1	1
AT1G11580	Detected	Detected	METHYLESTERASE PCR A (PMEPCRA)	methylesterase PCR A;(source:Araport11)	1.8	6.6	1.8	4.7		1	3	1	2
AT1G11650	Detected	Detected	(RBP45B)	Encodes an RNA binding protein with three RNA recognition motifs. The mRNA is cell-to-cell mobile.	5.4	23.5	2.2	2.2		3	10	1	1
AT1G11840	Detected	Detected	GLYOXALASE I HOMOLOG (GLX1)	Encodes Ni+ dependent glyoxalase I homolog ATGLX1.	11.5	27.3	11.2	8.7		3	12	3	2
AT1G12270	Detected	Detected	HOP1 (Hop1)	Encodes one of the 36 carboxylate clamp (CC)-tetratricopeptide repeat (TPR) proteins (Prasad 2010, Pubmed ID: 20856808) with potential to interact with Hsp90/Hsp70 as co-chaperones.	8.6	24.1	2.1	17.1		4	13	1	9
AT1G12310	Detected	Detected		Calcium-binding EF-hand family protein;(source:Araport11)	84.5	84.5	77	34.5		16	21	14	6
AT1G12470	Detected	Detected	VACUOLAR PROTEIN SORTING 18 (VPS18)	zinc ion binding protein;(source:Araport11)	4.7	21.8	4.7	10.6		4	21	4	10
AT1G12840	Detected	Detected	DE-ETIOLATED 3 (DET3)	Encodes subunit C of the vacuolar H(+)-ATPase (V-ATPase). Bound and phosphorylated by AtWNK8. The mRNA is cell-to-cell mobile.	13.1	33.1	9.9	3.2		5	12	4	1
AT1G14690	Detected	Detected	MICROTUBULE-ASSOCIATED PROTEIN 65-7 (MAP65-7)	microtubule-associated protein 65-7;(source:Araport11)	5.3	11.4	1.5	2.7		3	11	1	2
AT1G14710	Detected	Detected		hydroxyproline-rich glycoprotein family protein;(source:Araport11)	14	22	4.7	4.8		7	46	2	3
AT1G14830	Detected	Detected	DYNAMIN-LIKE 1C (DL1C)	Encodes a dynamin-like protein that is involved in mitochondrial morphogenesis and pollen development. Protein is localized as speckles in the cytoplasm, partially co-localizes with mitochondrial markers, cell plate of dividing cells, and the tip of root hairs, root cap cells, and expanding part of trichoblasts.	40.4	55.9	44.1	24.9		25	75	23	12
AT1G15290	Detected	Detected	REDUCED CHLOROPLAST COVERAGE 3 (REC3)	Encodes REDUCED CHLOROPLAST COVERAGE 3 (REC3). Contributes to establishing the size of the chloroplast compartment.	2.9	11.9	1	6		4	24	1	7
AT1G16270	Detected	Detected		kinase superfamily with octicosapeptide/Phox/Bem1p domain-containing protein;(source:Araport11)	7.7	29.6	4.4	13.8		12	90	4	11
AT1G16720	Detected	Detected	HIGH CHLOROPHYLL FLUORESCENCE PHENOTYPE 173 (HCF173)	Encodes HCF173, a protein with weak similarities to the superfamily of the short-chain dehydrogenases/reductases. HCF173 is involved in the initiation of translation of the psbA mRNA. Mutants shows a high chlorophyll fluorescence phenotype (hcf) and are severely affected in the accumulation of PSII subunits. The protein HCF173 is localized in the chloroplast, where it is mainly associated with th…	28.6	36.3	25.1	30.4		16	27	13	17
AT1G17100	Detected	Detected	HAEM-BINDING PROTEIN 1 (HBP1)	SOUL heme-binding family protein;(source:Araport11)	27.2	38.4	37.1	15.5		4	5	5	2
AT1G17290	Detected	Detected	ALANINE AMINOTRANSFERASE (AlaAT1)	Encodes for alanine aminotransferase (ALAAT1), involved in alanine catabolism during plants recovery from hypoxia The mRNA is cell-to-cell mobile.	6.3	15.1	6.3	2.4		3	6	5	1
AT1G17580	Detected	Detected	MYOSIN 1 (MYA1)	Encodes a member of the type XI myosin protein family involved in organelle trafficking and overall plant development.	16.5	45.7	9.7	29.8		37	131	16	82
AT1G17720	Detected	Detected	(ATB BETA)	type 2A protein serine/threonine phosphatase 55 kDa B	10	22.4	9.6	9.4		4	13	4	4
AT1G18060	Detected	Detected	(FBN-LIKE)	localized to chloroplasts	6.6	16.8	12.4	6.6		1	3	2	1
AT1G18080	Detected	Detected	(ATARCA)	Encodes the Arabidopsis thaliana homolog of the tobacco WD-40 repeat ArcA gene. It is a scaffold protein that acts downstream of and is phosphorylated by WNK8 in the glucose responsiveness and flowering pathways . Knockout mutants show insensitivity to gibberellin in GA-induced seed germination.	48.6	52	36.4	21.7		14	26	9	6
AT1G18540	Detected	Detected		Ribosomal protein L6 family protein;(source:Araport11)	51.5	49.8	48.5	21.9		17	20	14	5
AT1G18660	Detected	Detected	IAN9-ASSOCIATED PROTEIN1 (IAP1)	Membrane localized protein of unknown function. Involved in negative regulation of immune response. Mutants have increased resistance to pathogens.	17.3	19.3	10.8	13		7	15	4	7
AT1G19120	Detected	Detected	SM-LIKE 1A (LSM1A)	Small nuclear ribonucleoprotein family protein;(source:Araport11)	42.2	42.2	56.3	12.5		5	8	6	3
AT1G19570	Detected	Detected	(PMID:28381499).	Encodes a member of the dehydroascorbate reductase gene family. Critical for a mutualistic symbiosis between the host Arabidopsis and the root colonizing fungus Piriformospora indica.Encodes about 50-60% of extractable leaf GSH-dependent DHAR activity, but single knockout mutants show unaltered ascorbate and glutathione status in optimal and oxidative stress conditions (PMID:28381499). Acts redun…	28.3	61.5	9.9	25.5		4	9	2	3
AT1G20010	Detected	Detected	TUBULIN BETA-5 CHAIN (TUB5)	beta tubulin	50.8	64.8	46.3	34.3		44	59	27	33
AT1G20020	Detected	Detected	FERREDOXIN-NADP(+)-OXIDOREDUCTASE 2 (FNR2)	Encodes a leaf-type ferredoxin:NADP(H) oxidoreductase. It is present in both chloroplast stroma and thylakoid membranes but is more abundant in the stroma The mRNA is cell-to-cell mobile.	5.7	16.5	8.9	8.9		2	7	3	2
AT1G20200	Detected	Detected	EMBRYO DEFECTIVE 2719 (emb2719)	PAM domain (PCI/PINT associated module) protein;(source:Araport11)	9.4	16	7.2	14.8		4	13	3	4
AT1G20220	Detected	Detected	(ATALBA2)	Alba DNA/RNA-binding protein;(source:Araport11)	7	15.9	9.2	11.4		2	8	3	3
AT1G20630	Detected	Detected	CATALASE 1 (CAT1)	Catalyzes the reduction of hydrogen peroxide using heme group as cofactor. Protects cells from toxicity by H2O2.	2.8	29.5	23.4	15.5		2	22	13	6
AT1G22300	Detected	Detected	GENERAL REGULATORY FACTOR 10 (GRF10)	Encodes a 14-3-3 protein. This protein is reported to interact with the BZR1 transcription factor involved in brassinosteroid signaling and may affect the nucleocytoplasmic shuttling of BZR1. Might act as a stabilization factor to mediate the oligomerization of REM on the plasma membrane.	31.9	61	28.7	22.7		9	19	8	4
AT1G23310	Detected	Detected	GLUTAMATE:GLYOXYLATE AMINOTRANSFERASE (GGT1)	Identified by cloning the gene that corresponded to a purified protein having glyoxylate aminotransferase activity. Localized to the peroxisome and thought to be involved in photorespiration/ metabolic salvage pathway.	9.1	38.9	20.2	14.6		5	20	6	5
AT1G24020	Detected	Detected	MLP-LIKE PROTEIN 423 (MLP423)	MLP-like protein 423;(source:Araport11)	13.6	29	13.6	18.1		2	5	2	3
AT1G24050	Detected	Detected		RNA-processing, Lsm domain-containing protein;(source:Araport11)	38.3	66	28.7	28.7		5	13	4	6
AT1G24180	Detected	Detected	IAA-CONJUGATE-RESISTANT 4 (IAR4)	Arabidopsis thaliana pyruvate dehydrogenase E1a-like subunit. 81% identical to a previously characterized Arabidopsis mitochondrial PDH E1a-subunit, At1g59900. Serine 296 phosphorylation of IAR4 has critical function in root hair formation and root development. Changing Ser296 in IAR4 to Ala resulted in a phenotype intermediate between mutant and wild-type, while substitution to Asp was either le…	24.7	42.8	22.1	9.2		11	26	11	4
AT1G24300	Detected	Detected		GYF domain-containing protein;(source:Araport11)	32.7	41.3	25.7	27.9		96	296	51	130
AT1G24510	Detected	Detected		TCP-1/cpn60 chaperonin family protein;(source:Araport11)	49.9	42.4	27.5	24.9		30	30	19	11
AT1G25490	Detected	Detected	ROOTS CURL IN NPA (RCN1)	One of three genes encoding phosphoprotein phosphatase 2A regulatory subunit A; Recessive ethylene-response mutant EER1 displays increased ethylene sensitivity in the hypocotyl and stem	13.3	20.4	9.9	10.7		7	12	5	6
AT1G26110	Detected	Detected	DECAPPING 5 (DCP5)	Encodes Decapping 5, required for mRNA decapping, P-body formation and translational repression during postembryonic development.	11.4	14.4	11.9	14.2		8	18	7	8
AT1G26630	Detected	Detected	FUMONISIN B1-RESISTANT12 (FBR12)	Eukaryotic translation initiation factor 5A-2. Involved in programmed cell death triggered as a response to pseudomonas syringae infection. Loss of function mutants are more resistant to infection. The mRNA is cell-to-cell mobile.	32.1	62.9	39.6	27.7		8	16	10	7
AT1G27090	Detected	Detected		glycine-rich protein;(source:Araport11)	25.5	45.5	28.1	26.4		6	18	6	8
AT1G27430	Detected	Detected		GYF domain-containing protein;(source:Araport11)	33.8	47.1	26	35.9		131	316	78	145
AT1G28260	Detected	Detected		Telomerase activating protein Est1;(source:Araport11)	4.7	22.8	3.4	18.8		4	23	3	21
AT1G29250	Detected	Detected	INVOLVED IN RRNA PROCESSING 5 (IRP5)	Alba DNA/RNA-binding protein;(source:Araport11)	34.6	58.5	40.8	9.2		10	12	9	3
AT1G30360	Detected	Detected	EARLY-RESPONSIVE TO DEHYDRATION 4 (ERD4)	Early-responsive to dehydration stress protein (ERD4);(source:Araport11)	11.6	21.4	14.8	10.5		13	33	13	16
AT1G30630	Detected	Detected		Coatomer epsilon subunit;(source:Araport11)	19.9	50.3	13.4	12		6	10	4	3
AT1G32060	Detected	Detected	PHOSPHORIBULOKINASE (PRK)	phosphoribulokinase;(source:Araport11)	29.6	49.6	26.6	13.7		10	22	9	4
AT1G32990	Detected	Detected	PLASTID RIBOSOMAL PROTEIN L11 (PRPL11)	mutant has Decreased effective quantum yield of photosystem II; Pale green plants; Reduced growth rate; Plastid Ribosomal Protein L11 The mRNA is cell-to-cell mobile.	22.1	31.5	15.3	15.8		4	6	3	2
AT1G33050	Detected	Detected		hypothetical protein;(source:Araport11)	10.8	27	12.1	20.9		10	25	7	11
AT1G33140	Detected	Detected	PIGGYBACK2 (PGY2)	Encodes ribosomal protein L9. Identified in a screen for enhancers of as1. as1/pgy double mutants show defects in leaf vascular patterning and adaxial cell fate. Double mutant analysis indicates pgy genes function in the same pathway as REV, KAN1 and KAN2. The mRNA is cell-to-cell mobile.	62.4	61.3	62.9	52.6		15	25	15	10
AT1G34430	Detected	Detected	EMBRYO DEFECTIVE 3003 (EMB3003)	2-oxoacid dehydrogenases acyltransferase family protein;(source:Araport11)	30.5	52.3	27.3	20.4		18	43	19	14
AT1G35470	Detected	Detected	RAN-BINDING PROTEIN IN THE MICROTUBULE-ORGANIZING CENTRE (RANBPM)	Encodes a homologue of human RanBPM that belongs to the uncharacterized family of plant SPRY, LisH, CTLH and CRA domain-containing proteins.	4.3	36.8	4.7	10.5		2	13	2	3
AT1G35680	Detected	Detected	CHLOROPLAST RIBOSOMAL PROTEIN L21 (RPL21C)	Encodes a chloroplast ribosomal protein L21 that is required for chloroplast development and embryogenesis. The mRNA is cell-to-cell mobile.	45	47.3	32.7	18.6		5	8	4	3
AT1G35720	Detected	Detected	ANNEXIN 1 (ANNAT1)	Encodes a member of the annexin gene family, a diverse, multigene family of calcium-dependent, membrane-binding proteins. The protein was determined to have peroxidase activity. This activity is thought to be dependent on the presence of post-translational modifications (most likely phosphorylation). The protein was shown to be present as a mixture of monomer and homodimer. The homodimerization s…	60.3	62.2	43.9	24.6		17	26	12	7
AT1G36370	Detected	Detected	MORE SULPHUR ACCUMULATION1 (MSA1)	Encodes a nuclear localised protein MSA1 (MORE SULPHUR ACCUMULATION1). Epigenetically regulates sulphur homeostasis. Has sequence similarity to SHM (serine hydroxymethyltransferase) but lacks SHM activity in vitro.	8.9	18.2	4.5	8.9		4	7	2	6
AT1G43170	Detected	Detected	RIBOSOMAL PROTEIN 1 (RP1)	Encodes a cytoplasmic ribosomal protein. The mRNA is cell-to-cell mobile.	49.1	48.1	42.7	16.2		30	47	25	9
AT1G43190	Detected	Detected	POLYPYRIMIDINE TRACT-BINDING PROTEIN 3 (PTB3)	polypyrimidine tract-binding protein 3;(source:Araport11)	38.1	55.1	27.4	18.8		17	27	9	7
AT1G43670	Detected	Detected	FRUCTOSE-1,6-BISPHOSPHATASE (FBP)	Encodes a fructose-1,6-bisphosphatase. This enzyme, in addition to catalyzing the formation of fructose-6-phosphate for sucrose biosynthesis, appears to play a role in fructose-mediated signaling that is independent of its enzymatic activity. atcfbp-1/fins1 mutants have reduced photosynthetic rates, elevated levels of starch and reduced levels of sucrose during the day. Although the protein is ex…	14.7	34.3	6.7	14.1		3	11	2	3
AT1G43700	Detected	Detected	VIRE2-INTERACTING PROTEIN 1 (VIP1)	Encodes a VirE2-interacting protein. VIP1 mediates nuclear translocation of VirE2 via its amino half, and interacts with histone H2A via it carboxyl half. Involved in osmosensory response. The mRNA is cell-to-cell mobile.	5.9	21.7	2.9	3.2		2	7	1	1
AT1G44446	Detected	Detected	CHLORINA 1 (CH1)	Encodes chlorophyllide <i>a</i> oxygenase which converts chlorophyllide <i>a</i> to chlorophyllide <i>b</i> by catalyzing two successive hydroxylations at the 7-methyl group of chlorophyllide <i>a</i> . Mutants are deficient in pigments that associate with thylakoid membrane proteins, lacking chlorophyll <i>b</i> and light-harvesting proteins of photosystem II. The protein was shown through cross…	12.5	12.5	5.1	10.6		4	8	2	5
AT1G47128	Detected	Detected	RESPONSIVE TO DEHYDRATION 21A (RD21A)	cysteine proteinase precursor-like protein/ dehydration stress-responsive gene (RD21). Has been shown to have peptide ligase activity and protease activity in vitro. RD21 is involved in immunity to the necrotrophic fungal pathogen Botrytis cinerea.Activity detected in root, leaf, flower and cell culture.	15.2	15.2	9.7	6.1		6	6	4	2
AT1G48350	Detected	Detected	EMBRYO DEFECTIVE 3105 (EMB3105)	Ribosomal L18p/L5e family protein;(source:Araport11)	29.4	24.1	29.4	6.5		5	4	6	1
AT1G48410	Detected	Detected	ARGONAUTE 1 (AGO1)	Encodes an RNA Slicer that selectively recruits microRNAs and siRNAs. There is currently no evidence that AGO1 Slicer is in a high molecular weight RNA-induced silencing complex (RISC). Mutants are defective in post-transcriptional gene silencing and have pleiotropic developmental and morphological defects. Through its action on the regulation of ARF17 expression, the protein regulates genes invo…	12	17.1	9.4	12		12	24	9	15
AT1G48600	Detected	Detected	PHOSPHOETHANOLAMINE N-METHYLTRANSFERASE (PMEAMT)	Encodes a phosphoethanolamine N-methyltransferase that catalyses the last two methylation steps of the three sequential methylations of phosphoethanolamine (PEA) that are required for the synthesis of phosphocholine (PCho) in plants.	6.7	31.4	12.2	11.8		5	14	5	4
AT1G48830	Detected	Detected		Ribosomal protein S7e family protein;(source:Araport11)	30.9	36.7	30.9	11.5		5	7	5	1
AT1G48920	Detected	Detected	NUCLEOLIN LIKE 1 (NUC-L1)	Encodes ATNUC-L1 (NUCLEOLIN LIKE 1), the predominant form of the two nucleolin proteins found in Arabidopsis. This protein is involved in rRNA processing, ribosome biosynthesis, and vascular pattern formation. PARL1 localizes to the nucleolus and parl1 mutants accumulate elevated levels of the unspliced 35S pre-rRNA. parl1 mutants also have defects in cotyledon, leaf, sepal, and petal vein patter…	19.9	29.8	12.4	21.4		12	31	6	15
AT1G49670	Detected	Detected	(NQR)	molecular function has not been defined. Was shown involved in oxidative stress tolerance.	2.8	16.7	2.8	7.4		2	14	1	3
AT1G49750	Detected	Detected		Leucine-rich repeat (LRR) family protein;(source:Araport11)	7.1	26.1	11.1	27.9		3	15	6	22
AT1G50030	Detected	Detected	TARGET OF RAPAMYCIN (TOR)	Related to TOR proteins from yeast and mammals, regulators of cell growth in response to nutrient availability. TOR proteins belong to the family of phosphatidylinositol 3-kinase and are targets of the antiproliferative drug rapamycin. AtTOR binds the yeast FKBP12 protein in the presence of Rapamycin, is involved in embryogenesis and is expressed in embryos, endosperm and meristems.	18.6	43.4	9.3	27.7		46	163	20	76
AT1G50200	Detected	Detected	ALANYL-TRNA SYNTHETASE (ALATS)	Alanyl-tRNA synthetase;(source:Araport11)	2.5	15.1	4.4	9.2		2	16	4	7
AT1G50480	Detected	Detected	10-FORMYLTETRAHYDROFOLATE SYNTHETASE (THFS)	10-formyltetrahydrofolate synthetase (THFS) mRNA, complete The mRNA is cell-to-cell mobile.	5.7	16.7	3.2	3.9		3	13	2	2
AT1G51160	Detected	Detected	(ATBET5)	TRAPP protein BET5 homolog.	7.7	7.7	7.7	6.5		1	1	1	1
AT1G51560	Detected	Detected		Pyridoxamine 5-phosphate oxidase family protein;(source:Araport11)	19.1	29.1	19.6	2.8		5	8	5	1
AT1G51660	Detected	Detected	MITOGEN-ACTIVATED PROTEIN KINASE KINASE 4 (MKK4)	Encodes a mitogen-activated map kinase kinase (there are nine in Arabidopsis) involved in innate immunity. This protein activates MPK3/MPK6 and early-defense genes redundantly with MKK5. In plants with both MKK5 and MKK4 levels reduced by RNAi plants, floral organs do not abscise suggestion a role for both proteins in mediating floral organ abscission. The mRNA is cell-to-cell mobile.	16.7	27.6	16.7	3.3		6	10	6	1
AT1G51690	Detected	Detected	PROTEIN PHOSPHATASE 2A 55 KDA REGULATORY SUBUNIT B ALPHA ISOFORM (B ALPHA)	55 kDa B regulatory subunit of phosphatase 2A mRNA,	7.1	15.1	8.5	6.6		3	8	4	3
AT1G52360	Detected	Detected		Coatomer, beta subunit;(source:Araport11)	8.5	26.8	9.1	25.7		7	35	8	31
AT1G52400	Detected	Detected	BETA GLUCOSIDASE 18 (BGLU18)	encodes a member of glycosyl hydrolase family 1, located in inducible ER bodies which were formed after wounding, required in inducible ER body formation The mRNA is cell-to-cell mobile.	16.1	26.3	16.1	34.3		5	12	5	16
AT1G52510	Detected	Detected		alpha/beta-Hydrolases superfamily protein;(source:Araport11)	21.6	28.2	21.6	20		5	8	5	5
AT1G52730	Detected	Detected		Transducin/WD40 repeat-like superfamily protein;(source:Araport11)	79	80.5	74.9	22.5		27	50	23	7
AT1G53310	Detected	Detected	PHOSPHOENOLPYRUVATE CARBOXYLASE 1 (PPC1)	Encodes one of four Arabidopsis phosphoenolpyruvate carboxylase proteins.Plays an important role in carbon and nitrogen metabolism.	11	35	6.6	28		11	36	7	29
AT1G53750	Detected	Detected	REGULATORY PARTICLE TRIPLE-A 1A (RPT1A)	26S proteasome AAA-ATPase subunit RPT1a (RPT1a) mRNA,	7.5	26.3	7.5	6.6		3	13	3	4
AT1G53900	Detected	Detected		Eukaryotic translation initiation factor 2B (eIF-2B) family protein;(source:Araport11)	4.1	6.4	1.9	2.2		2	3	1	1
AT1G54080	Detected	Detected	OLIGOURIDYLATE-BINDING PROTEIN 1A (UBP1A)	oligouridylate-binding protein 1A;(source:Araport11)	5.1	28.6	5.1	8.8		2	13	2	2
AT1G54220	Detected	Detected	MITOCHONDRIAL PYRUVATE DEHYDROGENASE SUBUNIT 2-3 (MTE2-3)	Encodes a subunit of the mitochondrial pyruvate dehydrogenase complex.	20.4	30.2	30.1	21.7		11	21	21	17
AT1G54490	Detected	Detected	EXORIBONUCLEASE 4 (XRN4)	Involved in the ethylene response. XRN4 does not appear to regulate ethylene signaling via an RNA-INDUCED SILENCING COMPLEX-based RNA silencing mechanism but acts by independent means. Endogenous suppressor of posttranscriptional gene silencing. The mRNA is cell-to-cell mobile.	51.1	67.5	51.4	55.9		228	460	160	319
AT1G55490	Detected	Detected	CHAPERONIN 60 BETA (CPN60B)	encodes the beta subunit of the chloroplast chaperonin 60, a homologue of bacterial GroEL. Mutants in this gene develops lesions on its leaves, expresses systemic acquired resistance (SAR) and develops accelerated cell death to heat shock stress. The protein has molecular chaperone activity for suppressing protein aggregation in vitro.	46.8	42	49.3	36.8		27	28	31	26
AT1G56050	Detected	Detected	(ENGD-2)	GTP-binding protein-like protein;(source:Araport11)	2.4	23.5	6.7	7.4		1	7	2	2
AT1G56110	Detected	Detected	HOMOLOG OF NUCLEOLAR PROTEIN NOP56 (NOP56)	NOP56-like protein	8	7.9	5.2	9		4	11	3	9
AT1G57720	Detected	Detected		Translation elongation factor EF1B, gamma chain;(source:Araport11)	12.8	32.9	17	12.1		7	18	5	4
AT1G58110	Detected	Detected		Basic-leucine zipper (bZIP) transcription factor family protein;(source:Araport11)	28.3	46.3	19.8	7.8		9	22	6	3
AT1G58270	Detected	Detected	(ZW9)	ZW9 mRNA, complete cds The mRNA is cell-to-cell mobile.	2.8	15.2	2.8	9.8		1	5	1	3
AT1G59610	Detected	Detected	DYNAMIN-LIKE 3 (DL3)	A high molecular weight GTPase whose GTP-binding domain shows a low homology to those of other plant dynamin-like proteins.Contains a pleckstrin homologous domain. DRP2B and DRP1A participate together in clathrin-coated vesicle formation during endocytosis. The mRNA is cell-to-cell mobile.	35.1	54.8	33.6	34.1		71	183	55	78
AT1G59870	Detected	Detected	PENETRATION 3 (PEN3)	ATP binding cassette transporter. Localized to the plasma membrane in uninfected cells. In infected leaves, the protein concentrated at infection sites. Contributes to nonhost resistance to inappropriate pathogens that enter by direct penetration in a salicylic acid?dependent manner. Required for mlo resistance. Has Cd transporter activity (Cd2+ extrusion pump) and contributes to heavy metal resi…	2.9	14.4	0.7	7.4		6	48	3	21
AT1G59900	Detected	Detected	PYRUVATE DEHYDROGENASE COMPLEX E1 ALPHA SUBUNIT (E1 ALPHA)	encodes the e1 alpha subunit of the pyruvate dehydrogenase complex (PDC) The mRNA is cell-to-cell mobile.	11.3	35.7	13.1	12.3		5	20	5	4
AT1G60780	Detected	Detected	HAPLESS 13 (HAP13)	Clathrin adaptor complexes medium subunit family protein;(source:Araport11)	4.7	25.7	4.7	5.8		2	8	2	2
AT1G62020	Detected	Detected		Coatomer, alpha subunit;(source:Araport11)	20.6	39.1	17.4	32.7		23	78	19	54
AT1G62390	Detected	Detected	PHOX2 (Phox2)	Encodes one of the 36 carboxylate clamp (CC)-tetratricopeptide repeat (TPR) proteins (Prasad 2010, Pubmed ID: 20856808) with potential to interact with Hsp90/Hsp70 as co-chaperones.	8.9	23	5.3	10.5		5	23	3	8
AT1G62820	Detected	Detected	(CML14)	Calcium-binding EF-hand family protein;(source:Araport11)	77	68.9	77	34.5		14	14	13	4
AT1G63680	Detected	Detected	(MURE)	Encodes AtMurE, a homolog of the bacterial MurE that catalyze the ATP-dependent formation of UDP-N-acetylmuramic acid-tripeptide in bacterial peptidoglycan biosynthesis. Localized to plastids. AtMurE is involved in chloroplast biogenesis.	1.4	18.4	1.4	8.9		1	15	1	8
AT1G65590	Detected	Detected	BETA-HEXOSAMINIDASE 3 (HEXO3)	Encodes a protein with beta-hexosaminidase activity. Located on the plasma membrane.	8.2	11	10.3	8.6		4	6	5	4
AT1G65930	Detected	Detected	CYTOSOLIC NADP+-DEPENDENT ISOCITRATE DEHYDROGENASE (cICDH)	Encodes a NADP+-isocitrate dehydrogenase that is believed to function in the cytosol. It appears to contribute to NADPH production under oxidative stress, and thereby to participate in redox signalling linked to defense responses. The mRNA is cell-to-cell mobile.	20.7	45.1	12.7	19		10	20	6	7
AT1G65960	Detected	Detected	GLUTAMATE DECARBOXYLASE 2 (GAD2)	glutamate decarboxylase (GAD2) The mRNA is cell-to-cell mobile.	19.8	45.3	15.2	10.5		9	24	7	4
AT1G65980	Detected	Detected	THIOREDOXIN-DEPENDENT PEROXIDASE 1 (TPX1)	thioredoxin-dependent peroxidase	19.1	56.8	59.3	13.6		2	6	5	1
AT1G66580	Detected	Detected	SENESCENCE ASSOCIATED GENE 24 (SAG24)	senescence associated gene 24;(source:Araport11)	35.3	39.8	22.6	15.4		9	16	6	8
AT1G67310	Detected	Detected		Calmodulin-binding transcription activator protein with CG-1 and Ankyrin domain;(source:Araport11)	6.9	16.2	2	10.9		10	23	3	9
AT1G67900	Detected	Detected		Phototropic-responsive NPH3 family protein;(source:Araport11)	10.6	27.7	5.1	14.9		6	21	3	12
AT1G68010	Detected	Detected	HYDROXYPYRUVATE REDUCTASE (HPR)	Encodes hydroxypyruvate reductase.	13.2	51.6	12.1	13.2		5	23	5	4
AT1G68560	Detected	Detected	ALPHA-XYLOSIDASE 1 (XYL1)	Encodes a bifunctional alpha-l-arabinofuranosidase/beta-d-xylosidase that belongs to family 3 of glycoside hydrolases.	2.5	16	4	11		3	15	4	20
AT1G68830	Detected	Detected	STT7 HOMOLOG STN7 (STN7)	STN7 protein kinase; required for state transitions, phosphorylation of the major antenna complex (LHCII) between PSII and PSI, and light adaptation. STN7 is involved in state transitions.	11.9	30.8	16.7	11		10	21	8	9
AT1G69200	Detected	Detected	FRUCTOKINASE-LIKE 2 (FLN2)	Encodes a fructokinase-like protein (AT3G54090/FLN1, AT1G69200/FLN2), a member of the pfkB-carbohydrate kinase family. FLN1 and FLN2 are potential plastidial thioredoxin z (TRX z) targets. Mutants display mutant chloroplast development, general plant growth and development defects and defects in PEP-dependent transcription. The mRNA is cell-to-cell mobile.	7.5	31.8	1.9	20.8		5	22	1	17
AT1G69620	Detected	Detected	RIBOSOMAL PROTEIN L34 (RPL34)	putative 60S ribosomal protein L34 The mRNA is cell-to-cell mobile.	10.1	22.7	22.7	10.1		1	6	3	2
AT1G69740	Detected	Detected	(HEMB1)	Encodes a putative 5-aminolevulinate dehydratase involved in chlorophyll biosynthesis.	2.8	12.8	6.5	2.8		1	5	2	1
AT1G70070	Detected	Detected	EMBRYO DEFECTIVE 25 (EMB25)	Allelic to ISE2(increased size exclusion limit of plasmodesmata 2). Mutants maintain dilated plasmodesmata at the embryonic torpedo stage.	21.4	30.2	10	25.9		22	41	10	33
AT1G70410	Detected	Detected	BETA CARBONIC ANHYDRASE 4 (BCA4)	Encodes a putative beta-carbonic anhydrase betaCA4. Together with betaCA1 (At3g01500) regulates CO2-controlled stomatal movements in guard cells.	37.5	47.9	37.5	20.4		10	14	9	6
AT1G70600	Detected	Detected		Ribosomal protein L18e/L15 superfamily protein;(source:Araport11)	37	44.5	25.3	13.7		5	12	3	2
AT1G71500	Detected	Detected	PHOTOSYSTEM B PROTEIN 33 (PSB33)	Encodes PSB33, a protein conserved in the plastid lineage. PSB33 is associated with the chloroplast thylakoid membrane and provides stability to Photosystem II. The mRNA is cell-to-cell mobile.	39.4	45	42.5	34.8		8	13	10	8
AT1G71695	Detected	Detected		Peroxidase superfamily protein;(source:Araport11)	4.7	17	7	3.1		1	6	2	1
AT1G71820	Detected	Detected	(SEC6)	Encodes a member of the exocyst complex gene family. The exocyst is a protein complex involved in tethering vesicles to the plasma membrane during regulated or polarized secretion.	9	22.9	6.1	15.4		6	23	4	21
AT1G72970	Detected	Detected	HOTHEAD (HTH)	Originally identified as a mutation that causes floral organs to fuse together. About 10-20% of mutants also have defects in ovules. Mutants have reduced fertility most likely as because of fusions that pistil emergence. The protein has similarity to the mandelonitrile lyase family of FAD containing oxidoreductases and is predicted to be secreted (SignalP).It is expressed in all tissue layers of …	11.1	17.6	2.6	8.3		6	9	2	3
AT1G73450	Detected	Detected	PLANT-SPECIFIC DUAL-SPECIFICITY TYROSINE PHOSPHORYLATION-REGULATED KINASE 2B (DYRKP-2B)	Protein kinase superfamily protein;(source:Araport11)	16	29	6.9	17.4		16	86	7	43
AT1G73460	Detected	Detected	PLANT-SPECIFIC DUAL-SPECIFICITY TYROSINE PHOSPHORYLATION-REGULATED KINASE 2A (DYRKP-2A)	Protein kinase superfamily protein;(source:Araport11)	17.5	30.5	6.6	18.2		35	117	13	58
AT1G74470	Detected	Detected		Encodes for a multifunctional protein with geranylgeranyl reductase activity shown to catalyze the reduction of prenylated geranylgeranyl-chlorophyll a to phytyl-chlorophyll a (chlorophyll a) and free geranylgeranyl pyrophosphate to phytyl pyrophosphate. The mRNA is cell-to-cell mobile.	25.9	36.6	22.7	15.6		8	19	7	5
AT1G74850	Detected	Detected	PLASTID TRANSCRIPTIONALLY ACTIVE 2 (PTAC2)	Present in transcriptionally active plastid chromosomes. Involved in plastid gene expression.	10.9	26.6	5.2	22.9		8	21	4	18
AT1G74970	Detected	Detected	RIBOSOMAL PROTEIN S9 (RPS9)	ribosomal protein S9, nuclear encoded component of the chloroplast ribosome	40.4	32.7	4.3	9.1		6	8	1	1
AT1G75140	Detected	Detected		membrane protein;(source:Araport11)	3.4	19.6	1.6	12.3		3	10	1	7
AT1G75350	Detected	Detected	EMBRYO DEFECTIVE 2184 (emb2184)	Ribosomal protein L31;(source:Araport11)	18.1	36.8	18.1	28.5		4	7	4	3
AT1G75950	Detected	Detected	S PHASE KINASE-ASSOCIATED PROTEIN 1 (SKP1)	SKP1 is core component of the SCF family of E3 ubiquitin ligases and serves to tether the rest of the complex to an F-box protein, which provides specificity in binding to ubiquitin ligase substrate proteins. Predominately expressed from leptotene to pachytene. Negatively regulates recombination. Interacts with P0, a silencing suppressor protein encoded by poleroviruses by means of a conserved mi…	9.4	9.4	9.4	9.4		1	1	1	1
AT1G76010	Detected	Detected	(ATALBA1)	Alba DNA/RNA-binding protein;(source:Araport11)	13.1	54	24	19.7		10	18	7	8
AT1G76030	Detected	Detected	V-ATPASE B SUBUNIT 1 (VAB1)	One of three genes encoding the vacuolar ATP synthase subunit B1. This subunit was shown to interact with the gene product of hexokinase1 (ATHXK1). This interaction, however, is solely restricted to the nucleus. The protein binds to and co-localizes with F-actin, bundles F-actin to form higher-order structure, and stabilizes actin filaments in vitro. The mRNA is cell-to-cell mobile.	33.5	53.1	31.7	44.7		13	17	12	19
AT1G76860	Detected	Detected	SM-LIKE 3B (LSM3B)	Small nuclear ribonucleoprotein family protein;(source:Araport11)	46.9	46.9	46.9	9.2		6	8	7	1
AT1G77680	Detected	Detected	RRP44 HOMOLOG B (RRP44B)	Ribonuclease II/R family protein;(source:Araport11)	66.1	78.7	63.5	64.3		310	663	190	356
AT1G78300	Detected	Detected	GENERAL REGULATORY FACTOR 2 (GRF2)	G-box binding factor GF14 omega encoding a 14-3-3 protein The mRNA is cell-to-cell mobile.	49	64.9	37.1	29		15	26	10	7
AT1G78580	Detected	Detected	TREHALOSE-6-PHOSPHATE SYNTHASE (TPS1)	Encodes an enzyme putatively involved in trehalose biosynthesis. The protein has a trehalose synthase (TPS)-like domain but no trehalose phosphatase (TPP)-like domain. ATTPS1 is able to complement yeast tps1 mutants in vivo. The gene product modulates cell growth but not cell differentiation by determining cell wall deposition and cell division.	9.8	20	13.6	22.7		8	22	11	21
AT1G78630	Detected	Detected	EMBRYO DEFECTIVE 1473 (emb1473)	Ribosomal protein L13 family protein;(source:Araport11)	36.5	37.8	10.8	12		6	6	2	2
AT1G79090	Detected	Detected	ARABIDOPSIS HOMOLOG OF YEAST PAT1 (PAT1)	Encodes a component of the mRNA decapping machinery that is found in complexes with and is phosphorylated by MPK4. The protein can be found in P-bodies after treatment with PAMPs. Pat1 mutants exhibit dwarfism and de-repressed immunity dependent on the immune receptor SUMM2. The pat1 constitutive defense phenotype is suppressed by summ2 such that pat1 summ2 mutants display a wild-type phenotype i…	27.7	53.2	24.6	44.9		81	231	54	111
AT1G79550	Detected	Detected	PHOSPHOGLYCERATE KINASE (PGK)	Encodes cytosolic phosphoglycerate kinase (PGK3). Expression studies in PGK mutants showed that PGK1 and PGK3 were down-regulated in pgk3.2 and pgk1.1, respectively. These results indicate that the down-regulation of photosynthetic activity could be a plant strategy when glycolysis is impaired to achieve metabolic adjustment and optimize growth.	39.7	45.1	25.4	12		12	14	8	4
AT1G79560	Detected	Detected	FTSH PROTEASE 12 (FTSH12)	Encodes an FtsH protease that is localized to the chloroplast and is part of a membrane localized translocation motor complex .Strong interaction with TIC inner envelope protein translocon which consists of Tic20/Tic56/Tic100/Tic214(Ycf1)(DOI:10.1105/tpc.18.00357). Mutations in this locus result in embryo lethality.	1.2	21.9	1.2	15.3		1	20	1	12
AT1G79570	Detected	Detected		kinase superfamily with octicosapeptide/Phox/Bem1p domain-containing protein;(source:Araport11)	5.5	26	4.1	12.7		12	80	5	20
AT1G79920	Detected	Detected	HEAT SHOCK PROTEIN 70-15 (Hsp70-15)	Heat shock protein 70 (Hsp 70) family protein;(source:Araport11)	50.5	64.6	55.1	59		52	145	66	161
AT1G79930	Detected	Detected	HEAT SHOCK PROTEIN 91 (HSP91)	encodes high molecular weight heat shock protein 70 not a HSP90 homolog, mRNA is constitutively expressed but transiently induced after heat shock	49.8	67.8	53.8	60.2		44	135	64	149
AT1G79990	Detected	Detected		coatomer subunit beta-2;(source:Araport11)	7.7	19.8	5	15.2		6	25	5	17
AT1G80270	Detected	Detected	PENTATRICOPEPTIDE REPEAT 596 (PPR596)	PENTATRICOPEPTIDE REPEAT 596;(source:Araport11)	2.7	8.1	4.4	3.4		1	4	2	2
AT1G80410	Detected	Detected	NAA15 (NAA15)	Encodes the catalytic subunit of a N-terminal acetyltransferase.	4.4	24.6	4.4	21.8		3	25	3	16
AT1G80480	Detected	Detected	PLASTID TRANSCRIPTIONALLY ACTIVE 17 (PTAC17)	plastid transcriptionally active 17;(source:Araport11)	5.6	27.5	13.3	7.7		2	10	4	3
AT1G80780	Detected	Detected	CCR4-ASSOCIATED FACTOR 1J (CAF1J)	Deadenylase.	25.5	25.9	12.9	4		7	6	4	1
AT2G01690	Detected	Detected	(VAC1)	Homologous to mammalian VAC14s, which is involved in the production of phosphatidylinositol 3,5-bisphosphate. Mutants are male gametophyte lethal.	17.3	40.5	17.2	35.5		19	34	10	30
AT2G03510	Detected	Detected		SPFH/Band 7/PHB domain-containing membrane-associated protein family;(source:Araport11)	5.6	21.4	8.1	3.1		2	6	3	1
AT2G04842	Detected	Detected	EMBRYO DEFECTIVE 2761 (EMB2761)	Encodes a dual localized threonyl-tRNA synthetase found both in the mitochondrion and the chloroplast. Plants mutated in this gene terminate as embryos in the globular stage.	3.4	5.2	5.8	4		2	3	3	2
AT2G09990	Detected	Detected		Ribosomal protein S5 domain 2-like superfamily protein;(source:Araport11)	48.6	58.2	48.6	26.7		9	23	9	6
AT2G13360	Detected	Detected	ALANINE:GLYOXYLATE AMINOTRANSFERASE (AGT)	Encodes a peroxisomal photorespiratory enzyme that catalyzes transamination reactions with multiple substrates. It is involved in photorespiration.	17.2	34.7	12	4.2		5	15	4	1
AT2G15430	Detected	Detected	(NRPB3)	Non-catalytic subunit of nuclear DNA-dependent RNA polymerases II, IV and V; homologous to budding yeast RPB3 and the E. coli RNA polymerase alpha subunit. A closely related paralog, encoded by At2g15400, can substitute for At2g15430 in the context of Pol V.	7.2	33.5	7.2	7.8		2	9	2	3
AT2G15560	Detected	Detected		Putative endonuclease	30.7	43.2	34.2	19.8		39	47	33	20
AT2G16600	Detected	Detected	ROTAMASE CYP 3 (ROC3)	Encodes cytosolic cyclophilin ROC3. The mRNA is cell-to-cell mobile.	9.9	37.8	9.9	11.9		1	7	1	2
AT2G17790	Detected	Detected	VPS35 HOMOLOG A (VPS35A)	Encodes a protein with similarity to yeast VPS35 which encodes a component of the retromer involved in retrograde endosomal transport. Mutants partially suppress the loss of VTI11 function in Arabidopsis and restores gravitropism in the double mutant. The mRNA is cell-to-cell mobile.	3.8	21.4	2.7	13.2		3	16	2	11
AT2G17930	Detected	Detected	(TRA1A)	Component of the SPT module of the SAGA complex.	2.9	19.1	0.7	9		10	74	2	30
AT2G18020	Detected	Detected	EMBRYO DEFECTIVE 2296 (EMB2296)	Ribosomal protein L2 family;(source:Araport11)	26.7	36.8	29.5	16.7		10	17	9	3
AT2G18330	Detected	Detected		AAA-type ATPase family protein;(source:Araport11)	13.8	13.2	5.3	3.3		8	9	3	2
AT2G18510	Detected	Detected	EMBRYO DEFECTIVE 2444 (emb2444)	RNA-binding (RRM/RBD/RNP motifs) family protein;(source:Araport11)	7.7	14.3	3	2.8		2	5	1	1
AT2G19480	Detected	Detected	NUCLEOSOME ASSEMBLY PROTEIN 1;2 (NAP1;2)	This gene is predicted to encode a nucleosome assembly protein. Plant lines expressing an RNAi construct directed against this gene show a reduction in agrobacterium-mediated root transformation. The mRNA is cell-to-cell mobile. Plants mutated in three ubiquitously expressed NAP1 genes (NAP1;1~NAP1;3) and organ-specifically expressed NAP1;4 gene show hypersensitivity to genotoxic stresses includi…	8.1	17.2	8.6	3		2	5	2	1
AT2G20190	Detected	Detected	CLIP-ASSOCIATED PROTEIN (CLASP)	Encodes a microtubule-associated protein that is involved in both cell division and cell expansion. It likely promotes microtubule stability.	2.6	14.7	1.3	7.8		4	34	1	18
AT2G20490	Detected	Detected	(NOP10)	nucleolar RNA-binding Nop10p family protein;(source:Araport11)	22.2	62.5	22.2	25		2	8	1	1
AT2G20580	Detected	Detected	26S PROTEASOME REGULATORY SUBUNIT S2 1A (RPN1A)	encoding the RPN subunits of the 26S proteasome The mRNA is cell-to-cell mobile.	14.6	24.5	11.7	19.4		12	30	8	19
AT2G20760	Detected	Detected	CLATHRIN LIGHT 62 CHAIN1 (CLC1)	Clathrin light chain protein;(source:Araport11)	21	21.3	10.4	12.7		6	10	3	2
AT2G21230	Detected	Detected	BASIC LEUCINE-ZIPPER 30 (BZIP30)	bZIP30 is a transcriptional activator that is involved in regulation of growth and development of reproductive organs. It interacts with a number of developmental regulators including WUS, HEC1, KNAT1/BP, KNAT2, JAB, BEL1, and NGA1.	10.3	8	5.7	8.2		5	8	2	3
AT2G21390	Detected	Detected		Coatomer, alpha subunit;(source:Araport11)	22.9	42.9	19.8	36.7		25	85	21	59
AT2G22230	Detected	Detected		Thioesterase superfamily protein;(source:Araport11)	6.4	10	6.4	10		1	4	1	3
AT2G22300	Detected	Detected	SIGNAL RESPONSIVE 1 (SR1)	Encodes a putative CAM binding transcription factor. Loss of function mutations show enhanced resistance to fungal and bacterial pathogens suggesting that CAMTA functions to suppress defense responses.It acts in the cold response pathway, it can bind to and activate the expression of DREB1 genes.	2.3	18.2	1.2	13		5	26	1	17
AT2G23070	Detected	Detected	CK2 ALPHA CP (CKA4)	Encodes a chloroplast localized subunit of casien kinase4. Functions reduntantly with other alpha subunits (1, 2,and 3) in ABA mediated suppression of seed germination, lateral root development and flowering time.	20.6	28	12.7	6.5		6	13	4	2
AT2G23350	Detected	Detected	POLY(A) BINDING PROTEIN 4 (PAB4)	polyadenylate-binding protein, putative / PABP, putative.Member of the Class II family of PABP proteins. Highly and ubiquitously expressed. The mRNA is cell-to-cell mobile.	12.1	23.4	1.4	13.3		7	24	2	10
AT2G23420	Detected	Detected	NICOTINATE PHOSPHORIBOSYLTRANSFERASE 2 (NAPRT2)	nicotinate phosphoribosyltransferase 2;(source:Araport11)	6.3	7.2	4.7	3.4		4	4	3	2
AT2G23670	Detected	Detected	HOMOLOG OF SYNECHOCYSTIS YCF37 (YCF37)	homolog of Synechocystis YCF37;(source:Araport11)	11.4	16.2	11.4	6.6		2	3	2	1
AT2G24270	Detected	Detected	ALDEHYDE DEHYDROGENASE 11A3 (ALDH11A3)	Encodes a protein with non-phosphorylating NADP-dependent glyceraldehyde-3-phosphate dehydrogenase activity. The activity of the enzyme was determined from leaf extracts; the enzyme has not been purified to confirm activity.	12.1	24.6	10.7	9.9		5	12	4	3
AT2G25320	Detected	Detected		TRAF-like family protein;(source:Araport11)	9.8	35.2	5.6	21.5		15	111	9	44
AT2G25760	Detected	Detected	PHOTOREGULATORY PROTEIN KINASE 4 (PPK4)	Casein kinase involved in phosphorylation and ubiquination of RYR/PYLs, resulting in negative regulation of ABA response.	24.6	32.7	20.3	16.6		14	48	14	10
AT2G27020	Detected	Detected	20S PROTEASOME ALPHA SUBUNIT G1 (PAG1)	Encodes 20S proteasome alpha 7 subunit PAG1.	14.1	31.7	4.8	10		3	6	1	2
AT2G27530	Detected	Detected	PIGGYBACK1 (PGY1)	Encodes ribosomal protein L10aP. Identified in a screen for enhancers of as1. as1/pgy double mutants show defects in leaf vascular patterning and adaxial cell fate. Double mutant analysis indicates pgy genes function in the same pathway as REV, KAN1 and KAN2.	35.7	54.6	38.9	12.5		11	17	11	4
AT2G27710	Detected	Detected		60S acidic ribosomal protein family;(source:Araport11)	74.8	74.8	74.8	66.1		6	8	6	4
AT2G27720	Detected	Detected		60S acidic ribosomal protein family;(source:Araport11)	45.2	73.9	73.9	66.1		5	8	6	5
AT2G28540	Detected	Detected		RNA binding (RRM/RBD/RNP motifs) family protein;(source:Araport11)	2.5	10.2	1.1	1.1		4	19	1	2
AT2G29140	Detected	Detected	PUMILIO 3 (PUM3)	Encodes a member of the Arabidopsis Pumilio (APUM) proteins containing PUF domain (eight repeats of approximately 36 amino acids each). PUF proteins regulate both mRNA stability and translation through sequence-specific binding to the 3' UTR of target mRNA transcripts. The mRNA is cell-to-cell mobile.	15.7	24.6	4.3	14.4		13	57	4	27
AT2G29190	Detected	Detected	PUMILIO 2 (PUM2)	Encodes a member of the Arabidopsis Pumilio (APUM) proteins containing PUF domain (eight repeats of approximately 36 amino acids each). PUF proteins regulate both mRNA stability and translation through sequence-specific binding to the 3' UTR of target mRNA transcripts.	13.7	22.7	11.6	10.4		30	66	16	28
AT2G29200	Detected	Detected	PUMILIO 1 (PUM1)	Encodes a member of the Arabidopsis Pumilio (APUM) proteins containing PUF domain (eight repeats of approximately 36 amino acids each). PUF proteins regulate both mRNA stability and translation through sequence-specific binding to the 3' UTR of target mRNA transcripts.	13.8	20.3	12.5	6.6		27	58	15	9
AT2G29550	Detected	Detected	TUBULIN BETA-7 CHAIN (TUB7)	Encodes a beta-tubulin that is expressed in leaves, roots and flowers.	60.8	60.8	50.8	27.6		47	74	39	10
AT2G30110	Detected	Detected	UBIQUITIN-ACTIVATING ENZYME 1 (UBA1)	Encodes a ubiquitin-activating enzyme (E1), involved in the first step in conjugating multiple ubiquitins to proteins targeted for degradation. Gene is expressed in most tissues examined. Mutant is able to revert the constitutive defense responses phenotype of snc1, which indicates the gene is involved in defense response. It also indicates that ubiquitination plays a role in plant defense signal…	1.9	15.7	1.6	10.4		2	14	2	9
AT2G30490	Detected	Detected	CINNAMATE-4-HYDROXYLASE (C4H)	Encodes a cinnamate-4-hydroxylase. Mutations in this gene impact phenylpropanoid metabolism, growth and development.	6.9	18.4	8.5	8.9		3	10	4	4
AT2G30800	Detected	Detected	HELICASE IN VASCULAR TISSUE AND TAPETUM (HVT1)	Has RNA or DNA helicase activity and expressed specifically in tapetum and vascular tissue. First identified member of a new group of the mle helicase group of the DEAH family.	30.8	41.3	22.4	25.8		41	103	25	51
AT2G30870	Detected	Detected	GLUTATHIONE S-TRANSFERASE PHI 10 (GSTF10)	early dehydration-induced gene ERD13 homologous to tobacco and maize glutathione S-transferases. Encodes glutathione transferase belonging to the phi class of GSTs. Naming convention according to Wagner et al. (2002)	27.4	33	21.4	12.1		6	7	4	3
AT2G31810	Detected	Detected	ACETOLACTATE SYNTHASE SMALL SUBUNIT 1 (AHASS1)	ACT domain-containing small subunit of acetolactate synthase protein;(source:Araport11)	17.8	41.3	26.6	22.8		8	19	8	9
AT2G32060	Detected	Detected		Ribosomal protein L7Ae/L30e/S12e/Gadd45 family protein;(source:Araport11)	27.8	21.5	27.8	9		5	4	5	1
AT2G32070	Detected	Detected	CCR4-ASSOCIATED FACTOR 1K (CAF1K)	Deadenylase.	19.6	29.5	9.1	6.2		6	10	3	1
AT2G32080	Detected	Detected	PURIN-RICH ALPHA 1 (PUR ALPHA-1)	similar to the conserved animal nuclear protein PUR alpha which was implicated in the control of gene transcription and DNA replication	24.4	47.1	26.8	6.4		7	13	7	1
AT2G32730	Detected	Detected		26S proteasome regulatory complex, non-ATPase subcomplex, Rpn2/Psmd1 subunit;(source:Araport11)	1.9	13.8	0.9	16		2	11	1	12
AT2G33040	Detected	Detected	GAMMA SUBUNIT OF MT ATP SYNTHASE (ATP3)	gamma subunit of Mt ATP synthase;(source:Araport11)	7.7	16.9	4.6	5.2		2	5	1	1
AT2G33210	Detected	Detected	HEAT SHOCK PROTEIN 60-2 (HSP60-2)	Involved in the RNA splicing of rpl2 and ccmFC introns in mitochondria.	13.1	17.1	17.6	18.1		7	8	9	9
AT2G33340	Detected	Detected	MOS4-ASSOCIATED COMPLEX 3B (MAC3B)	Encodes MAC3B, a U-box proteins with homology to the yeast and human E3 ubiquitin ligase Prp19. Associated with the MOS4-Associated Complex (MAC). Involved in plant innate immunity.	8.4	15.2	3.1	10.7		3	8	1	4
AT2G33530	Detected	Detected	SERINE CARBOXYPEPTIDASE-LIKE 46 (scpl46)	serine carboxypeptidase-like 46;(source:Araport11)	7.7	15.1	4.9	5.8		3	5	2	2
AT2G33800	Detected	Detected	SCABRA 1 (SCA1)	Encodes SCABRA1 (SCA1), a nuclear gene encoding a plastid-type ribosomal protein that functions &#8232;as a structural component of the 70S plastid ribosome. The sca1-rps5 allele exhibits defects in plastid 16SrRNA processing and a resulting decrease in accumulation of photosynthetic proteins. Loss-of-function mutations enhance the polarity defects of the as2 mutants.	34.3	32.3	22.8	18.2		13	17	9	5
AT2G34480	Detected	Detected	(L18AB)	Encodes a nuclear localized member of the ribosomal L18ae/LX protein family. Loss of function mutations show reduced transmission through the gametophytes and embryo lethality.	50	53.9	36	23		12	23	10	5
AT2G34970	Detected	Detected		Trimeric LpxA-like enzyme;(source:Araport11)	19.3	33.4	15.3	20.1		18	38	11	22
AT2G35050	Detected	Detected		kinase superfamily with octicosapeptide/Phox/Bem1p domain-containing protein;(source:Araport11)	8.6	23.9	5	11.4		14	70	6	24
AT2G35110	Detected	Detected	GNARLED (GRL)	Component of the WAVE protein complex which act as activators of ARP2/3 complex involved in actin nucleation. Required for trichome morphogenesis. Mutant displays distorted trichomes, a phenotype that can be phenocopied by treatment of WT plants with actin-interacting drugs. Its ER localization is independent of upstream SPK1 activation signaling and the physical association with the WAVE/SCAR Re…	20.5	34.4	6.2	23.9		22	63	7	31
AT2G35390	Detected	Detected		Phosphoribosyltransferase family protein;(source:Araport11)	24.6	36.2	32.3	13.7		8	13	10	4
AT2G36160	Detected	Detected		Ribosomal protein S11 family protein;(source:Araport11)	44.7	44	44.7	37.3		12	17	11	7
AT2G36680	Detected	Detected		Modifier of rudimentary (Mod(r)) protein;(source:Araport11)	10.6	22	4.6	4.6		2	5	1	1
AT2G36870	Detected	Detected	XYLOGLUCAN ENDOTRANSGLUCOSYLASE/HYDROLASE 32 (XTH32)	Encodes a xyloglucan endotransglycosylase/hydrolase. Protein sequence and phylogenetic analysis indicates that this enzyme resides in Group III-A of the XTH family, with high similarity to Tropaeolum majus (nasturtium) xyloglucanase 1 (TmNXG1). By sequence similarity to XTH31 (At3g44990) and in vivo analysis, likely to exhibit predominant xyloglucan endo-hydrolase activity (EC 3.2.1.151) with onl…	14.1	27.1	7.4	11.4		5	9	3	4
AT2G36880	Detected	Detected	METHIONINE ADENOSYLTRANSFERASE 3 (MAT3)	methionine adenosyltransferase 3;(source:Araport11)	40	62.8	40	11.3		10	24	10	3
AT2G37690	Detected	Detected		phosphoribosylaminoimidazole carboxylase, putative / AIR carboxylase;(source:Araport11)	17.3	48.1	17.3	35.5		10	44	9	22
AT2G38020	Detected	Detected	VACUOLELESS 1 (VCL1)	necessary for proper vacuole formation and morphogenesis in Arabidopsis	3.4	14.9	1.3	10.2		2	12	1	8
AT2G38040	Detected	Detected	ACETYL CO-ENZYME A CARBOXYLASE CARBOXYLTRANSFERASE ALPHA SUBUNIT (CAC3)	encodes the carboxyltransferase alpha subunit of acetyl-CoA carboxylase, involved in de novo fatty acid biosynthesis	30.6	44.1	16.3	36		18	35	11	35
AT2G38230	Detected	Detected	PYRIDOXINE BIOSYNTHESIS 1.1 (PDX1.1)	Encodes a protein predicted to function in tandem with PDX2 to form glutamine amidotransferase complex with involved in vitamin B6 biosynthesis. The mRNA is cell-to-cell mobile.	20.1	35.6	15.2	22.3		6	20	5	7
AT2G38270	Detected	Detected	CAX-INTERACTING PROTEIN 2 (CXIP2)	Encodes protein homologous to CXIP1. CXIP1 is a PICOT domain containing protein interacts with CAX1, a high capacity calcium transporter. However, CXP2 does not interact with CAX1 and only moderately activates another calcium transporter CAX4.	36.9	36.5	32.1	8.5		7	9	6	3
AT2G38610	Detected	Detected		RNA-binding KH domain-containing protein;(source:Araport11)	43.7	48.3	38.8	5.2		8	20	8	1
AT2G38670	Detected	Detected	PHOSPHORYLETHANOLAMINE CYTIDYLYLTRANSFERASE 1 (PECT1)	Encodes a mitochondrial ethanolamine-phosphate cytidylyltransferase, involved in phosphatidylethanolamine (PE) biosynthesis.	2.6	13.1	2.6	6.2		1	4	1	2
AT2G38750	Detected	Detected	ANNEXIN 4 (ANNAT4)	Annexins are a family of calcium dependent membrane binding proteins though to be involved in Golgi mediated secretion. This is one of four annexins identified in Arabidopsis.	39.2	48.9	35.4	22.6		13	18	12	5
AT2G39010	Detected	Detected	PLASMA MEMBRANE INTRINSIC PROTEIN 2E (PIP2E)	plasma membrane intrinsic protein 2E;(source:Araport11)	17.3	22.8	17.3	14.5		10	20	8	12
AT2G39800	Detected	Detected	DELTA1-PYRROLINE-5-CARBOXYLATE SYNTHASE 1 (P5CS1)	encodes a delta1-pyrroline-5-carboxylate synthase that catalyzes the rate-limiting enzyme in the biosynthesis of proline. Gene is expressed in reproductive organs and tissues under non-stress conditions but in the whole plant under water-limiting condition. Expression is also induced by abscisic acid and salt stress in a light-dependent manner. encodes a delta1-pyrroline-5-carboxylate synthase th…	37.7	51.6	23.3	47.7		26	60	23	47
AT2G39990	Detected	Detected	EUKARYOTIC TRANSLATION INITIATION FACTOR 2 (EIF2)	translation initiation factor eIF2 p47 subunit homolog	17.4	37.9	3.8	16.4		4	7	1	3
AT2G40620	Detected	Detected	BASIC LEUCINE-ZIPPER 18 (BZIP18)	Basic-leucine zipper (bZIP) transcription factor family protein;(source:Araport11)	3.5	15.8	4.9	4.9		1	4	1	1
AT2G41040	Detected	Detected		S-adenosyl-L-methionine-dependent methyltransferases superfamily protein;(source:Araport11)	7.1	14.5	2.8	2.8		2	4	1	1
AT2G41370	Detected	Detected	BLADE ON PETIOLE2 (BOP2)	Encodes BOP2, a cytoplasmic and nuclear-localized NPR1 like protein with BTB/POZ domain and ankyrin repeats. Interacts with BOP1 and appears to be genetically redundant with BOP1.bop1/bop2 double mutants have longer leaves, often with leaflets on the petiole, asymmetric flowers with extra organs and no nectaries. Also defective in floral organ abscission. BOP1/2 promotes floral meristem fate and …	18.3	23	13	17.3		10	10	5	10
AT2G41530	Detected	Detected	S-FORMYLGLUTATHIONE HYDROLASE (SFGH)	Encodes a protein with S-formylglutathione hydrolase activity.	18	20.8	10.6	6		4	6	2	1
AT2G41840	Detected	Detected		Ribosomal protein S5 family protein;(source:Araport11)	37.2	40	40	14.7		13	23	14	5
AT2G41900	Detected	Detected	OXIDATIVE STRESS 2 (OXS2)	CCCH-type zinc finger protein with ARM repeat domain-containing protein;(source:Araport11)	2.8	14.7	1.7	7		4	16	2	5
AT2G41960	Detected	Detected		hypothetical protein;(source:Araport11)	3.6	5.3	0.9	2.7		4	12	1	3
AT2G42010	Detected	Detected	PHOSPHOLIPASE D BETA 1 (PLDBETA1)	phospholipase D (PLDbeta)	13.2	24.2	4.8	14.4		12	30	5	15
AT2G42520	Detected	Detected	RNA HELICASE 37 (RH37)	P-loop containing nucleoside triphosphate hydrolases superfamily protein;(source:Araport11)	30	35.9	13	32.9		14	31	7	33
AT2G42570	Detected	Detected	TRICHOME BIREFRINGENCE-LIKE 39 (TBL39)	Encodes a member of the TBL (TRICHOME BIREFRINGENCE-LIKE) gene family containing a plant-specific DUF231 (domain of unknown function) domain. TBL gene family has 46 members, two of which (TBR/AT5G06700 and TBL3/AT5G01360) have been shown to be involved in the synthesis and deposition of secondary wall cellulose, presumably by influencing the esterification state of pectic polymers. A nomenclature…	9	6.8	2.5	2.5		3	3	1	1
AT2G42590	Detected	Detected	GENERAL REGULATORY FACTOR 9 (GRF9)	14-3-3 gene. Binds calcium and displays induced structural changes.	18.1	34.8	17.4	14.9		6	12	6	3
AT2G42600	Detected	Detected	PHOSPHOENOLPYRUVATE CARBOXYLASE 2 (PPC2)	Encodes one of four Arabidopsis phosphoenolpyruvate carboxylase proteins.PPC1 and PPC2 are crucial for balancing carbon and nitrogen metabolism.	24	51.4	19.7	37.2		20	79	17	49
AT2G43030	Detected	Detected	PLASTID RIBOSOMAL PROTEINS OF THE 50S SUBUNIT (PRPL3)	Ribosomal protein L3 family protein;(source:Araport11)	40.2	42.4	31.7	22.9		11	15	9	5
AT2G43750	Detected	Detected	O-ACETYLSERINE (THIOL) LYASE B (OASB)	Arabidopsis thaliana O-acetylserine (thiol) lyase (OAS-TL) isoform oasB, the key enzyme for fixation of inorganic sulfide. It catalyzes the formation of cysteine from O-acetylserine and inorganic sulfide. Required for pollen tube growth and/or fertilization.	9.2	18.1	9.2	8.2		3	5	3	2
AT2G43910	Detected	Detected	HARMLESS TO OZONE LAYER 1 (HOL1)	HARMLESS TO OZONE LAYER 1;(source:Araport11)	13	32.5	7.3	7.3		2	6	1	1
AT2G44060	Detected	Detected	LATE EMBRYOGENESIS ABUNDANT 26 (LEA26)	Late embryogenesis abundant protein, group 2;(source:Araport11)	18.8	30.5	15.4	10.8		5	7	4	3
AT2G44120	Detected	Detected		Ribosomal protein L30/L7 family protein;(source:Araport11)	50.2	54.7	45.8	21.5		20	30	16	6
AT2G44530	Detected	Detected	PHOSPHORIBOSYL DIPHOSPHATE SYNTHASE 5 (PRS5)	Phosphoribosyltransferase family protein;(source:Araport11)	36.6	43.5	39.4	18.3		10	17	11	5
AT2G44640	Detected	Detected		TRIGALACTOSYLDIACYLGLYCEROL-like protein;(source:Araport11)	4.9	15.3	8.4	2.4		2	5	3	1
AT2G45140	Detected	Detected	PLANT VAP HOMOLOG 12 (PVA12)	Encodes a Plant VAMP-Associated protein that localizes to the ER and binds to the sitosterol-binding protein ORP3a. The WFDE motif in ORP3a appears to be important for this direct interaction. Mutation of this motif causes ORP3a to relocalize to the Golgi and cytosol. The interaction between PVA12 and ORP3a does not appear to be sterol-dependent. The mRNA is cell-to-cell mobile.	6.7	23	10.5	5.4		1	4	2	1
AT2G45810	Detected	Detected	RNA HELICASE 6 (RH6)	DEA(D/H)-box RNA helicase family protein;(source:Araport11)	42.6	41.7	37.3	37.7		29	41	32	30
AT2G46280	Detected	Detected	TGF-BETA RECEPTOR INTERACTING PROTEIN 1 (TRIP-1)	Encodes a homolog of mammalian TGF-beta receptor interacting protein. Co-immunoprecipitates with BRI1 and can be phosphorylated in vitro by BRI1 at specific sites (Thr-14, Thr-89, and either Thr-197 or Ser-198). May therefore be a cytoplasmic BRI1 substrate and involved in brassinosteroid regulated plant growth and development.The encoded protein has two DWD motifs. It can bind to DDB1a in Y2H as…	28.4	42.1	21.7	7		8	10	6	2
AT2G47470	Detected	Detected	UNFERTILIZED EMBRYO SAC 5 (UNE5)	Encodes a protein disulfide isomerase-like (PDIL) protein, a member of a multigene family within the thioredoxin (TRX) superfamily. Transcript levels for this gene are up-regulated in response to three different chemical inducers of ER stress (dithiothreitol, beta-mercaptoethanol, and tunicamycin). AtIRE1-2 does not appear to be required for this response, but the atbzip60 mutant has a diminished…	3.6	14.2	3.6	3.6		1	4	1	1
AT2G47510	Detected	Detected	FUMARASE 1 (FUM1)	Encodes a mitochondrial-localized protein. The FUM1 gene appears to be essential, suggesting that FUM1 may play a crucial role as a fumarase in the tricarboxylic acid cycle.	10.8	22.4	14.8	12.2		4	7	6	3
AT2G47680	Detected	Detected		zinc finger (CCCH type) helicase family protein;(source:Araport11)	3.8	18.9	2	11.6		3	23	2	10
AT2G47730	Detected	Detected	GLUTATHIONE S-TRANSFERASE PHI 8 (GSTF8)	Encodes glutathione transferase belonging to the phi class of GSTs. Naming convention according to Wagner et al. (2002).	19.8	38.4	36.9	19.8		7	15	9	4
AT2G47940	Detected	Detected	DEGRADATION OF PERIPLASMIC PROTEINS 2 (DEG2)	Encodes DegP2 protease (DEGP2); nuclear gene for chloroplast product.	1.7	8.3	3.8	3.6		1	5	2	2
AT3G01090	Detected	Detected	SNF1 KINASE HOMOLOG 10 (KIN10)	encodes a SNF1-related protein kinase that physically interacts with SCF subunit SKP1/ASK1 and 20S proteosome subunit PAD1. It can also interact with PRL1 DWD-containing protein. Based on in vitro degradation assays and cul4cs and prl1 mutants, there is evidence that AKIN10 is degraded in a proteasome-dependent manner, and that this depends on a CUL4-PRL1 E3 ligase	10.4	27.7	7.2	9.6		5	14	3	4
AT3G01280	Detected	Detected	VOLTAGE DEPENDENT ANION CHANNEL 1 (VDAC1)	Encodes a voltage-dependent anion channel (VDAC: AT3G01280/VDAC1, AT5G67500/VDAC2, AT5G15090/VDAC3, AT5G57490/VDAC4, AT5G15090/VDAC5). VDACs are reported to be porin-type, beta-barrel diffusion pores. They are prominently localized in the outer mitochondrial membrane and are involved in metabolite exchange between the organelle and the cytosol. The mRNA is cell-to-cell mobile.	29.7	33	26.5	5.1		6	8	5	2
AT3G02080	Detected	Detected		Ribosomal protein S19e family protein;(source:Araport11)	48.3	48.3	48.3	22.4		7	11	8	4
AT3G02200	Detected	Detected		Proteasome component (PCI) domain protein;(source:Araport11)	11	30.2	8.6	3.4		3	10	2	1
AT3G02260	Detected	Detected	BIG (BIG)	Calossin-like protein required for polar auxin transport. Involved in regulating sugar response and C/N balance.	2.4	23	0.9	9.2		11	113	4	44
AT3G02360	Detected	Detected	6-PHOSPHOGLUCONATE DEHYDROGENASE 2 (PGD2)	6-phosphogluconate dehydrogenase family protein;(source:Araport11)	2.5	13.8	2.5	5.6		1	7	1	2
AT3G02520	Detected	Detected	GENERAL REGULATORY FACTOR 7 (GRF7)	Encodes GF14 &#957;, a 14-3-3 protein isoform (14-3-3&#957;).	38.1	46.8	32.5	19.3		14	22	10	4
AT3G02560	Detected	Detected		Ribosomal protein S7e family protein;(source:Araport11)	46.1	44.5	41.4	11.5		15	9	6	1
AT3G02830	Detected	Detected	ZINC FINGER PROTEIN 1 (ZFN1)	Encodes a zinc finger protein that binds to PORA mRNA in vivo and recruits the Pfr form of phytochrome to the 5&#8242;-UTR of PORA mRNA to regulate translation of the mRNA.	10.1	20.9	7.3	5.3		4	9	3	2
AT3G03060	Detected	Detected		P-loop containing nucleoside triphosphate hydrolases superfamily protein;(source:Araport11)	4.8	7.5	3.5	9.1		3	5	2	4
AT3G03250	Detected	Detected	UDP-GLUCOSE PYROPHOSPHORYLASE 1 (UGP1)	Is thought to encode a cytosolic UDP-glucose pyrophosphorylase with strong similarity to potato UTP--glucose-1-phosphate uridylyltransferase. Downregulated by flooding.	22.6	31.1	6.8	8.3		8	15	2	3
AT3G03920	Detected	Detected		H/ACA ribonucleoprotein complex, subunit Gar1/Naf1 protein;(source:Araport11)	17.8	25.3	17.8	7.4		3	6	3	2
AT3G03940	Detected	Detected	PHOTOREGULATORY PROTEIN KINASE 3 (PPK3)	Casein kinase involved in phosphorylation and ubiquination of RYR/PYLs, resulting in negative regulation of ABA response. Also acts in GA response pathway along with RGA1/CCA1.	15.8	30.4	14.4	28.5		21	48	21	25
AT3G03950	Detected	Detected	EVOLUTIONARILY CONSERVED C-TERMINAL REGION 1 (ECT1)	Physically interacts with CIPK1. Located in the nucleus.	11	13.8	8.2	3.7		4	6	3	1
AT3G03960	Detected	Detected		TCP-1/cpn60 chaperonin family protein;(source:Araport11)	52.6	54.1	42.6	34.2		37	59	24	16
AT3G04260	Detected	Detected	PLASTID TRANSCRIPTIONALLY ACTIVE 3 (PTAC3)	plastid transcriptionally active 3;(source:Araport11)	5.7	28.2	4.2	29.2		4	26	3	20
AT3G04790	Detected	Detected	EMBRYO DEFECTIVE 3119 (EMB3119)	Ribose 5-phosphate isomerase, type A protein;(source:Araport11)	18.1	46.4	12	14.9		3	8	2	2
AT3G04840	Detected	Detected		Ribosomal protein S3Ae;(source:Araport11)	53.4	48.1	42	22.9		17	23	13	4
AT3G04910	Detected	Detected	WITH NO LYSINE (K) KINASE 1 (WNK1)	Serine/threonine protein kinase, whose transcription is regulated by circadian rhythm.	11.1	26.4	9.5	20.1		12	35	6	24
AT3G04920	Detected	Detected		Ribosomal protein S24e family protein;(source:Araport11)	27.8	27.1	26.3	11.3		5	6	3	1
AT3G05060	Detected	Detected		SAR DNA-binding protein, putative, strong similarity to SAR DNA-binding protein-1 (Pisum sativum) GI:3132696; contains Pfam profile PF01798: Putative snoRNA binding domain; encodes NOP58-like protein	4.3	15.2	4.3	5.3		2	6	2	3
AT3G05530	Detected	Detected	REGULATORY PARTICLE TRIPLE-A ATPASE 5A (RPT5A)	Encodes RPT5a (Regulatory Particle 5a), one of the six AAA-ATPases of the proteasome regulatory particle. Essential for gametophyte development. In Arabidopsis, the RPT5 subunit is encoded by two highly homologous genes, RPT5a and RPT5b. RPT5a and RPT5b show accession-dependent functional redundancy. In Wassilewskija (Ws) accession: mutant alleles of RPT5a displayed 50% pollen lethality, indicati…	6.6	31.8	12.5	6.8		2	10	4	3
AT3G06050	Detected	Detected	PEROXIREDOXIN IIF (PRXIIF)	Encodes a mitochondrial matrix localized peroxiredoxin involved in redox homeostasis. Knockout mutants have reduced root growth under certain oxidative stress conditions.	14.9	31.3	25.9	14.9		2	5	4	3
AT3G06510	Detected	Detected	SENSITIVE TO FREEZING 2 (SFR2)	Encodes a protein with beta-glucosidase and galactosyltransferase activity, mutants show increased sensitivity to freezing. Though it is classified as a family I glycosyl hydrolase, it has no hydrolase activity in vitro.	7.3	23.9	4.1	7.5		4	20	2	9
AT3G06650	Detected	Detected	ATP-CITRATE LYASE B-1 (ACLB-1)	One of the two genes encoding subunit B of the trimeric enzyme ATP Citrate lyase	29.1	39.5	27.8	24.7		13	29	12	12
AT3G06720	Detected	Detected	IMPORTIN ALPHA ISOFORM 1 (IMPA-1)	Encodes importin alpha involved in nuclear import. Protein interacts with Agrobacterium proteins VirD2 and VirE2. Is not individually essential for Agrobacterium-mediated root transformation, but when overexpressed can rescue the impa-4 decreased transformation susceptibility phenotype.	13.7	21.1	9	18.8		6	6	4	7
AT3G06730	Detected	Detected	THIOREDOXIN Z (TRX z)	Encodes a plastidial thioredoxin (TRX) isoform that defines a branch of plastidial TRXs lying between x- and y-type TRXs and thus was named TRX z. Possesses disulfide reductase activity in vitro. TRX z was previously named as Trx p (thioredoxin putative and plastidic) before its thioredoxin activity was confirmed (Meng et al., PNAS 2010, 107:3900). Knockout mutant of TRX z has a severe albino phe…	13.7	19.7	13.7	13.7		2	5	2	2
AT3G07010	Detected	Detected		Pectin lyase-like superfamily protein;(source:Araport11)	13.5	28.6	13.5	8.4		4	13	4	4
AT3G07100	Detected	Detected	ENDOPLASMIC RETICULUM MORPHOLOGY 2 (ERMO2)	Encodes SEC24a/ERMO2. Required for endoplasmic reticulum (ER) morphology. Has epistatic interactions with AT1G55350, AT3G59420, and AT3G10525.	1.1	16.3	1.1	12.8		1	19	1	14
AT3G07110	Detected	Detected		Ribosomal protein L13 family protein;(source:Araport11)	45.4	46.9	39.1	12.1		11	18	8	2
AT3G07300	Detected	Detected		NagB/RpiA/CoA transferase-like superfamily protein;(source:Araport11)	21.5	39.4	14.9	8.3		7	17	5	3
AT3G08510	Detected	Detected	PHOSPHOLIPASE C 2 (PLC2)	Phosphoinositide-specific phospholipase C (PI-PLC), catalyzes hydrolysis of phosphatidylinositol 4,5-bisphosphate into inositol 1,4,5-trisphosphate and diacylglycerol. It is involved in auxin biosynthesis and signaling, modulating development of both male and female gametophytes. It also regulates MAMP-triggered immunity by modulating ROS production.	4.7	12	4.9	12.3		2	7	2	6
AT3G08850	Detected	Detected	(RAPTOR1)	Encodes one of two Arabidopsis RAPTOR/KOG1 homologs. RAPTOR proteins are binding partners of the target of rapamycin kinase that is present in all eukaryotes and play a central role in the stimulation of cell growth and metabolism in response to nutrients. Mutants show embryo lethal phenotype which occurs at pre-globular stage. May interact with TOR kinase in a rapamycin like signaling pathway. I…	24	32.1	10.9	24.9		35	94	12	50
AT3G08940	Detected	Detected	LIGHT HARVESTING COMPLEX PHOTOSYSTEM II (LHCB4.2)	Lhcb4.2 protein (Lhcb4.2, protein involved in the light harvesting complex of photosystem II The mRNA is cell-to-cell mobile.	19.9	29.6	33.5	4.9		6	9	9	2
AT3G09200	Detected	Detected		Ribosomal protein L10 family protein;(source:Araport11)	40.6	52.5	40.6	21.3		14	26	14	11
AT3G09260	Detected	Detected	(PYK10)	Encodes beta-glucosidase.The major constituent of ER bodies. One of the most abundant proteins in Arabidopsis seedlings. Exist in an soluble (inactive) and non-soluble (active) form, most probably formed in a polymerization process. Involved in the mutualistic interaction between Arabidopsis and the endophytic fungus Piriformospora indica.	33.2	42.4	33	51.2		14	43	12	31
AT3G09630	Detected	Detected	SUPPRESSOR OF ACAULIS 56 (SAC56)	Ribosomal protein L4/L1 family;(source:Araport11)	48.9	46.7	45.4	19		31	47	28	7
AT3G10690	Detected	Detected	DNA GYRASE A (GYRA)	Encodes a protein that when expressed together with GYRB2 generates an active supercoiling DNA gyrase enzyme that shares similar properties to its bacterial counterpart, including sensitivity to gyrase-specific antibiotics.	22.7	28.7	8.8	23.3		20	37	8	29
AT3G11500	Detected	Detected		Small nuclear ribonucleoprotein family protein;(source:Araport11)	19	30.4	19	19		1	2	1	1
AT3G11630	Detected	Detected	2-CYS PEROXIREDOXIN A (2CPA)	Encodes a 2-Cys peroxiredoxin (2-Cys PrxA) that contains two catalytic Cys residues. Functions in redox cascade with TrxL2 via the ferredoxin-thioredoxin reductase (FTR)/thioredoxin (Trx) pathway to mediate the light-responsive reductive control of target proteins. Continuously transfers reducing power from TrxL2 to H2O2.	19.6	30.8	25.6	10.5		5	9	6	3
AT3G11830	Detected	Detected		TCP-1/cpn60 chaperonin family protein;(source:Araport11)	41.5	43.3	39.9	16.5		29	39	22	12
AT3G11910	Detected	Detected	UBIQUITIN-SPECIFIC PROTEASE 13 (UBP13)	ubiquitin-specific protease 13;(source:Araport11)	9.9	35.8	11.2	25.5		11	46	15	35
AT3G12290	Detected	Detected	METHYLENETETRAHYDROFOLATE DEHYDROGENASE/METHENYLTETRAHYDROFOLATE CYCLOHYDROLASE (MTHFD1)	MTHFD1 encodes a cytoplasmic bifunctional methylenetetrahydrofolate dehydrogenase/methenyltetrahydrofolate cyclohydrolase that is involved in one carbon metabolism and control of DNA methylation.	4	26.8	7	4.7		1	5	2	1
AT3G12400	Detected	Detected	(ELC)	Mutants of this gene were initially identified because of the trichome morphogenesis phenotype. Those trichomes have multiple nuclei, a defect that turns out not to be restricted to the trichomes but also in all endoreduplicating cell types. This gene encodes a ubiquitin-binding protein with sequence similarities with yeast proteins that are components of the ESCRTI-III complexes. The Arabidopsis…	20.1	33.2	25.4	11.3		6	14	7	3
AT3G12580	Detected	Detected	HEAT SHOCK PROTEIN 70 (HSP70)	heat shock protein 70;(source:Araport11)	38	56.6	41.4	46.2		54	143	53	105
AT3G12590	Detected	Detected		hypothetical protein;(source:Araport11)	0.8	16.5	0.8	6.8		1	19	1	7
AT3G12800	Detected	Detected	SHORT-CHAIN DEHYDROGENASE-REDUCTASE B (SDRB)	short-chain dehydrogenase-reductase B;(source:Araport11)	21.5	35.6	18.8	8.4		8	15	7	2
AT3G13290	Detected	Detected	VARICOSE-RELATED (VCR)	varicose-like protein;(source:Araport11)	78.1	86.3	78.4	82.5		1098	2528	968	1865
AT3G13300	Detected	Detected	VARICOSE (VCS)	Encodes VCS (VARICOSE). Involved in mRNA decapping. VCS forms a mRNA decapping complex with DCP1 (At1g08370) and DCP2 (At5g13570). Unlike DCP2, VCS itself does not have mRNA decapping activity in vitro. DCP1, DCP2 and VCS colocalize in cytoplasmic loci, which are putative Arabidopsis mRNA processing bodies. Null mutants of DCP1, DCP2, and VCS accumulate capped mRNAs with a reduced degradation rat…	85.2	93.1	85.3	89.4		1812	4679	1831	3382
AT3G13460	Detected	Detected	EVOLUTIONARILY CONSERVED C-TERMINAL REGION 2 (ECT2)	Physically interacts with CIPK1.	16.8	23.1	12.3	17.4		18	34	11	11
AT3G13580	Detected	Detected		Ribosomal protein L30/L7 family protein;(source:Araport11)	44.3	52.5	36.1	21.7		15	27	11	7
AT3G13670	Detected	Detected	PHOTOREGULATORY PROTEIN KINASE 1 (PPK1)	MUT9-like protein kinase. Contributes to phosphorylation of photoexcited CRY2. Interaction with CRY2 occurs via the non catalytic PPKC domain.MLK4 phosphorylates the conserved H2A serine 95 residue. Synthetic mutants that cannot phosphorylate H2AS95 fail to complement the late flowering phenotype suggesting that MLK4 promotes long day flowering via phosphorylation.MLK4 is required for H2A295 phos…	25.5	26.3	22.2	16.6		21	50	16	25
AT3G13930	Detected	Detected	MITOCHONDRIAL PYRUVATE DEHYDROGENASE SUBUNIT 2-2 (MTE2-2)	Encodes a subunit of the mitochondrial pyruvate dehydrogenase complex.	45.8	43.6	42.9	35.1		29	51	33	27
AT3G13990	Detected	Detected		dentin sialophosphoprotein, putative (DUF1296);(source:Araport11)	10.2	20.9	3.5	13.5		11	30	5	14
AT3G14067	Detected	Detected	SENESCENCE-ASSOCIATED SUBTILISIN PROTEASE (SASP)	Encodes a protein with similarity to serine protease, subtilisin, that is upregulated during senescence and expressed in the arial portions of the plant.Loss of function mutations have increased branch number but normal silique length and seed set and therefore have increased fertility.	1.7	8.8	13.3	12		1	6	7	15
AT3G14080	Detected	Detected	SM-LIKE 1B (LSM1B)	Small nuclear ribonucleoprotein family protein;(source:Araport11)	29.7	57	43.8	23.4		5	12	6	2
AT3G14100	Detected	Detected		RNA-binding (RRM/RBD/RNP motifs) family protein;(source:Araport11)	4.7	30.7	4.7	6.3		3	11	2	2
AT3G14310	Detected	Detected	PECTIN METHYLESTERASE 3 (PME3)	encodes a pectin methylesterase, targeted by a cellulose binding protein (CBP) from the parasitic nematode Heterodera schachtii during parasitism.	4.2	17.1	6.3	9.1		2	8	3	4
AT3G14990	Detected	Detected	DJ-1 HOMOLOG A (DJ1A)	Encodes a homolog of animal DJ-1 superfamily protein. In the A. thaliana genome, three genes encoding close homologs of human DJ-1 were identified AT3G14990 (DJ1A), AT1G53280 (DJ1B) and AT4G34020 (DJ1C). Among the three homologs, DJ1C is essential for chloroplast development and viability. It exhibits glyoxalase activity towards glyoxal and methylglyoxal. The mRNA is cell-to-cell mobile.	10.8	24.5	14.1	20.7		3	7	4	5
AT3G15000	Detected	Detected	RNA-EDITING FACTOR INTERACTING PROTEIN 1 (RIP1)	Encodes RIP1 (RNA-editing factor interacting protein 1). Involved in chloroplast and mitochondrial RNA editing. The mRNA is cell-to-cell mobile.	8.9	8.9	2.8	3.3		3	3	1	1
AT3G15190	Detected	Detected	PLASTID RIBOSOMAL PROTEIN S20 (PRPS20)	chloroplast 30S ribosomal protein S20;(source:Araport11)	16.8	16.3	16.3	11.9		4	4	3	3
AT3G15570	Detected	Detected		Phototropic-responsive NPH3 family protein;(source:Araport11)	11.1	23.9	2.7	7.1		4	9	1	2
AT3G15950	Detected	Detected	(NAI2)	Similar to TSK-associating protein 1 (TSA1), contains 10 EFE repeats, a novel repeat sequence unique to plants. Expressed preferentially in the roots.Protein is localized to ER bodies- an endoplasmic reticulum derived structure. Loss of function mutations lack ER bodies.	1.5	17.8	1.5	11.9		1	12	1	6
AT3G15980	Detected	Detected		Coatomer, beta subunit;(source:Araport11)	9.8	29.7	11.9	24.4		8	31	10	24
AT3G16060	Detected	Detected		ATP binding microtubule motor family protein;(source:Araport11)	12.9	23.4	4.2	20.9		11	21	4	15
AT3G16240	Detected	Detected	DELTA TONOPLAST INTEGRAL PROTEIN (DELTA-TIP)	Delta tonoplast intrinsic protein, functions as a water channel and ammonium (NH3) transporter. Highly expressed in flower, shoot, and stem. Expression shows diurnal regulation and is induced by ammonium (NH3). Protein localized to vacuolar membrane. The mRNA is cell-to-cell mobile.	7.2	7.2	7.2	7.2		1	1	1	1
AT3G16420	Detected	Detected	PYK10-BINDING PROTEIN 1 (PBP1)	The PBP1(PYK10-binding protein 1) assists the PYK10 (beta-glucosidase complex) in its activity and may act like a molecular chaperone that facilitates the correct polymerization of PYK10, when tissues are damaged and subcellular structures are destroyed by pests. The mRNA is cell-to-cell mobile.	23.8	58.7	18.5	25.5		6	14	4	6
AT3G16470	Detected	Detected	JASMONATE RESPONSIVE 1 (JR1)	Encodes a JA-responsive gene that coordinates with GRP7 in shaping plant development through the regulation of RNA processing in Arabidopsis. AtJAC1 interacts with RNA binding protein GRP7 specifically in the cytoplasm to regulate its nucleocytoplasmic distribution.	15.5	42.6	15.5	17.7		3	10	3	3
AT3G16940	Detected	Detected	CALMODULIN-BINDING TRANSCRIPTION ACTIVATOR 6 (CAMTA6)	calmodulin-binding transcription activator;(source:Araport11)	24.9	35.5	14.2	29.7		26	55	12	39
AT3G16950	Detected	Detected	LIPOAMIDE DEHYDROGENASE 1 (LPD1)	encodes a plastid lipoamide dehydrogenase, subunit of the pyruvate dehydrogenase complex which provides acetyl-CoA for de novo fatty acid biosynthesis. The gene is highly expressed in developing seeds.	25.2	34.4	24.7	23.9		12	24	11	15
AT3G17020	Detected	Detected		Adenine nucleotide alpha hydrolases-like superfamily protein;(source:Araport11)	18.4	25.2	18.4	17.8		2	3	2	2
AT3G17750	Detected	Detected	PLANT-SPECIFIC DUAL-SPECIFICITY TYROSINE PHOSPHORYLATION-REGULATED KINASE 1 (DYRKP-1)	Encodes a member of a plant-specific subgroup in the DYRK (dual-specificity tyrosine phosphorylation-regulated kinase) family.	3.3	18.9	1.1	11.1		7	56	2	32
AT3G17970	Detected	Detected	TRANSLOCON AT THE OUTER MEMBRANE OF CHLOROPLASTS 64-III (TOC64-III)	Integral chloroplast outer membrane protein. Belongs to one of the 36 carboxylate clamp (CC)-tetratricopeptide repeat (TPR) proteins (Prasad 2010, Pubmed ID: 20856808) with potential to interact with Hsp90/Hsp70 as co-chaperones.	2	9.5	1.7	2.5		1	5	1	1
AT3G18080	Detected	Detected	B-S GLUCOSIDASE 44 (BGLU44)	B-S glucosidase 44;(source:Araport11)	4.9	21.1	20.1	16.2		2	10	8	5
AT3G18110	Detected	Detected	EMBRYO DEFECTIVE 1270 (EMB1270)	Pentatricopeptide repeat (PPR) superfamily protein;(source:Araport11)	3.4	15.1	1.1	15.6		4	20	2	19
AT3G18130	Detected	Detected	RECEPTOR FOR ACTIVATED C KINASE 1C (RACK1C_AT)	Encodes a protein with similarity to mammalian RACKs. RACKs function to shuttle activated protein kinase C to different subcellular sites and may also function as a scaffold through physical interactions with other proteins. RACK1C has no phenotype on its own and probably acts redundantly with RACK1A and RACK1B.	17.2	46	6.4	15		4	13	2	3
AT3G18165	Detected	Detected	MODIFIER OF SNC1,4 (MOS4)	Encodes MOS4 (Modifier of snc1, 4), a nuclear protein homologous to human Breast Cancer-Amplified Sequence (BCAS2). MOS4 interacts with AtCDC5 and PRL1. All three proteins are essential for plant innate immunity.	4.3	11.9	4.3	4.7		1	3	1	1
AT3G18190	Detected	Detected		TCP-1/cpn60 chaperonin family protein;(source:Araport11)	48.7	59	42	27.2		30	50	18	17
AT3G18520	Detected	Detected	HISTONE DEACETYLASE 15 (HDA15)	Encodes a protein with similarity to histone deacetylases. Plants expressing RNAi directed against this gene show a moderate resistance to agrobacterium-mediated root transformation. Class II RPD3-like family HDAC member which controls negative responses to salinity stress.	12.5	18.1	4.8	8.3		6	9	2	4
AT3G18780	Detected	Detected	ACTIN 2 (ACT2)	Encodes an actin that is constitutively expressed in vegetative structures but not pollen. ACT2 is involved in tip growth of root hairs.	60.5	21	48.8	27.6		29	11	28	8
AT3G19720	Detected	Detected	ACCUMULATION AND REPLICATION OF CHLOROPLAST 5 (ARC5)	Encodes a novel chloroplast division protein. Mutants of exhibit defects in chloroplast constriction, have enlarged, dumbbell-shaped chloroplasts. The ARC5 gene product shares similarity with the dynamin family of GTPases, which mediate endocytosis, mitochondrial division, and other organellar fission and fusion events in eukaryotes. Phylogenetic analysis showed that ARC5 is related to a group of…	11.3	34.1	6.5	20.7		7	24	4	14
AT3G19760	Detected	Detected	EUKARYOTIC INITIATION FACTOR 4A-III (EIF4A-III)	Encodes an RNA helicase that may be a component of the Exon Junction Complex. Subcellular localization is modulated by stress. Under normal conditions it is localized to the nuceloplasm but under hyopoxic conditions it localizes to the nucleolus and splicing speckles.	22.1	48.5	13.5	5.6		11	24	7	2
AT3G19820	Detected	Detected	DWARF 1 (DWF1)	Involved in the conversion of the early brassinosteroid precursor 24-methylenecholesterol to campesterol. Brassinosteroids affect cellular elongation. Mutants have dwarf phenotype. DWF1 is a Ca2+-dependent calmodulin-binding protein.	4.6	14.1	1.8	9.6		2	7	1	4
AT3G19960	Detected	Detected	MYOSIN 1 (ATM1)	member of Myosin-like proteins	6.7	22.7	0.9	20.1		6	26	1	19
AT3G20050	Detected	Detected	T-COMPLEX PROTEIN 1 ALPHA SUBUNIT (TCP-1)	Encodes a putative cytoplasmic chaperonin that is similar to mouse Tcp-1 (t complex polypeptide 1).	49	55.1	35.2	31.7		32	51	19	24
AT3G20230	Detected	Detected		Ribosomal L18p/L5e family protein;(source:Araport11)	5.3	17.7	5.3	7.5		1	3	1	1
AT3G20370	Detected	Detected		TRAF-like family protein;(source:Araport11)	7.1	20.3	3.4	11.1		2	9	1	3
AT3G20800	Detected	Detected	(NOT9A)	Cell differentiation, Rcd1-like protein;(source:Araport11)	50.6	48.4	40.5	16.5		13	31	10	6
AT3G20820	Detected	Detected		Leucine-rich repeat (LRR) family protein;(source:Araport11)	51.8	51.8	51.8	24.9		22	33	19	15
AT3G21140	Detected	Detected		Pyridoxamine 5-phosphate oxidase family protein;(source:Araport11)	15	29.5	15.5	8.8		4	9	4	2
AT3G21215	Detected	Detected		RNA-binding (RRM/RBD/RNP motifs) family protein;(source:Araport11)	15	24.2	8.3	7.7		5	7	2	2
AT3G22270	Detected	Detected	PAT1 HOMOLOG 1 (PAT1H1)	Topoisomerase II-associated protein PAT1;(source:Araport11)	21.1	40	15.5	23.3		55	123	26	40
AT3G22330	Detected	Detected	PUTATIVE MITOCHONDRIAL RNA HELICASE 2 (PMH2)	DEAD-box protein required for efficient group II intron splicing in mitochondria.	5.4	21.3	1.8	4.5		3	10	1	4
AT3G23450	Detected	Detected		transmembrane protein;(source:Araport11)	8	15.5	8	4.9		1	3	1	1
AT3G23700	Detected	Detected	S1 RNA-BINDING RIBOSOMAL PROTEIN 1 (SRRP1)	Encodes a chloroplast-localized S1 domain-containing protein with RNA chaperone activity that affects the splicing and processing of chloroplast transcripts and plays a role in Arabidopsis seedling growth in the presence of ABA.	17.4	24.5	7.7	20.7		5	7	2	6
AT3G23820	Detected	Detected	UDP-D-GLUCURONATE 4-EPIMERASE 6 (GAE6)	Encodes a UDP-D-glucuronate 4-epimerase involved in pectin biosynthesis in the cell wall and affects cell wall integrity and immunity to fungi and bacteria. The mRNA is cell-to-cell mobile.	19.6	39.6	15.9	9.3		10	19	6	3
AT3G23990	Detected	Detected	HEAT SHOCK PROTEIN 60 (HSP60)	mitochondrial chaperonin HSP. assist in rapid assembly of the oligomeric protein structures in the mitochondria.	20.5	24.1	19.4	13.3		10	14	10	8
AT3G24503	Detected	Detected	ALDEHYDE DEHYDROGENASE 2C4 (ALDH2C4)	Arabidopsis thaliana aldehyde dehydrogenase AtALDH1a mRNA. a sinapaldehyde dehydrogenase catalyzes both the oxidation of coniferylaldehyde and sinapaldehyde forming ferulic acid and sinapic acid, respectively	30.7	38.7	10	11.2		13	18	4	4
AT3G24830	Detected	Detected		Ribosomal protein L13 family protein;(source:Araport11)	46.1	47.1	35	12.1		13	17	10	5
AT3G25530	Detected	Detected	GLYOXYLATE REDUCTASE 1 (GLYR1)	Encodes gamma-hydroxybutyrate dehydrogenase (AtGHBDH). Contains a NADP-binding domain. GHBDH is proposed to function in oxidative stress tolerance.	25.2	36	18	15.5		5	9	4	3
AT3G25800	Detected	Detected	PROTEIN PHOSPHATASE 2A SUBUNIT A2 (PP2AA2)	one of three genes encoding the protein phosphatase 2A regulatory subunit	8.2	15.8	9	17.4		4	2	4	8
AT3G25860	Detected	Detected	(LTA2)	Encodes the dihydrolipoamide S-acetyltransferase subunit of the plastid Pyruvate Dehydrogenase Complex (E2). Mutant has embryo defect.	28.8	56	30	31.7		22	47	13	14
AT3G25920	Detected	Detected	RIBOSOMAL PROTEIN L15 (RPL15)	encodes a plastid ribosomal protein CL15, a constituent of the large subunit of the ribosomal complex	37.9	40.1	31.4	25.3		10	15	8	5
AT3G26060	Detected	Detected	PEROXIREDOXIN Q (PRXQ)	encodes periredoxin Q which decomposes peroxides and plays a role in the protection of the photosynthetic apparatus	29.5	40.1	29.5	12.4		8	12	6	2
AT3G26520	Detected	Detected	TONOPLAST INTRINSIC PROTEIN 2 (TIP2)	gamma tonoplast intrinsic protein 2 (TIP2). expressed throughout the plant and transcript level is increased upon NaCl or ABA treatments. NaCl stress-sensitive yeast mutant strains exhibit more resistance to salt when expressing this protein.	8.3	7.1	7.1	7.1		2	7	1	1
AT3G27690	Detected	Detected	PHOTOSYSTEM II LIGHT HARVESTING COMPLEX GENE 2.3 (LHCB2.3)	Encodes Lhcb2.4. Belongs to the Lhc super-gene family encodes the light-harvesting chlorophyll a/b-binding (LHC) proteins that constitute the antenna system of the photosynthetic apparatus. The mRNA is cell-to-cell mobile.	15	27.1	15	6.4		7	15	7	1
AT3G27850	Detected	Detected	RIBOSOMAL PROTEIN L12-C (RPL12-C)	50S ribosomal protein L12-C The mRNA is cell-to-cell mobile.	16.6	20.9	16.6	7.5		3	5	3	1
AT3G28300	Detected	Detected	(AT14A)	Possesses a transmembrane domain and a small region that has sequence similarities to integrins from fungi, insects and humans. Is localized to plasma membrane and cytoplasm.	6.2	21.3	10.4	3.4		2	7	4	1
AT3G28715	Detected	Detected		ATPase, V0/A0 complex, subunit C/D;(source:Araport11)	10	27.1	5.7	4.3		2	8	1	1
AT3G29310	Detected	Detected		calmodulin-binding protein-like protein;(source:Araport11)	2.5	16.2	1.8	10.3		1	12	1	6
AT3G29360	Detected	Detected	UDP-GLUCOSE DEHYDROGENASE 2 (UGD2)	Encodes one of four UDP-glucose dehydrogenase UGD) genes. Mutation of this gene in combination with UGD3 leads to swollen plant cell walls and severe developmental defects associated with changes in pectic polysaccharides.	14.6	23.3	16.7	6		7	12	7	2
AT3G42050	Detected	Detected		vacuolar ATP synthase subunit H family protein;(source:Araport11)	11.8	16.8	11.8	12.5		4	7	4	4
AT3G42170	Detected	Detected	DAYSLEEPER (DAYSLEEPER)	transposase-like gene with conserved domains from the family of hAT transposases that includes hobo from Drosophila melanogaster, Activator (Ac) from maize, and Tam3 from snapdragon but lacks several amino acids known to be essential for Ac transposition5. The DAYSLEEPER gene lacks 8 bp duplications and TIRs (a common feature of transcriptionally silent hAT transposases), however, DAYSLEEPER expr…	2	13.5	2	10.6		1	9	1	7
AT3G44110	Detected	Detected	(J3)	homologous to the co-chaperon DNAJ protein from E coli	30.2	34.8	31.2	20		12	21	11	7
AT3G44310	Detected	Detected	NITRILASE 1 (NIT1)	Mutants are resistant to indole-3-acetonitrile (IAN). NIT1 catalyzes the terminal activation step in indole-acetic acid biosynthesis. Predominantly expressed isoform of nitrilase isoenzyme family. Aggregation of NIT1 in cells directly abutting wound sites is one of the earliest events associated with wound and herbicide-induced cell death. The protein undergoes thiolation following treatment with…	48	65.6	49.7	40.8		22	64	26	25
AT3G44890	Detected	Detected	RIBOSOMAL PROTEIN L9 (RPL9)	Plastid ribosomal protein CL9 The mRNA is cell-to-cell mobile.	36.6	44.2	26.4	16.8		8	12	6	2
AT3G45630	Detected	Detected		RNA binding (RRM/RBD/RNP motifs) family protein;(source:Araport11)	2.3	20.4	1	17		5	43	1	20
AT3G45780	Detected	Detected	PHOTOTROPIN 1 (PHOT1)	Blue-light photoreceptor. Contains a light activated serine-threonine kinase domain and LOV1 and LOV2 repeats. Mutants are defective in blue-light response. Mediates blue light-induced growth enhancements. PHOT1 and PHOT2 mediate blue light-dependent activation of the plasma membrane H+-ATPase in guard cell protoplasts. PHOT1 undergoes blue-light-dependent autophosphorylation. At least eight phos…	1	9	3.4	9.7		1	12	3	11
AT3G45900	Detected	Detected		Ribonuclease P protein subunit P38-like protein;(source:Araport11)	11.3	18.8	11.3	5.7		4	7	4	2
AT3G46740	Detected	Detected	TRANSLOCON AT THE OUTER ENVELOPE MEMBRANE OF CHLOROPLASTS 75-III (TOC75-III)	Component of the translocon outer membrane (TOC) complex. Forms the outer envelope translocation channel (beta-barrel). Plays a role in preprotein conductance. Imported into chloroplast. Expressed in young dividing photosynthetic tissues. Knockout mutants are embryo lethal with arrested development at the two-cell stage. Knockout mutants have abnormal etioplasts.	21.3	32	1.1	32.3		13	38	1	29
AT3G46780	Detected	Detected	PLASTID TRANSCRIPTIONALLY ACTIVE 16 (PTAC16)	plastid transcriptionally active 16;(source:Araport11)	45.1	44.7	42.9	37.8		27	35	19	25
AT3G47520	Detected	Detected	MALATE DEHYDROGENASE (MDH)	Encodes a protein with NAD-dependent malate dehydrogenase activity, located in chloroplasts. The mRNA is cell-to-cell mobile.	24.6	40.2	26.6	18.4		7	15	8	6
AT3G48140	Detected	Detected		B12D protein;(source:Araport11)	10.2	10.2	21.6	10.2		1	1	2	1
AT3G48500	Detected	Detected	PIGMENT DEFECTIVE 312 (PDE312)	Nucleic acid-binding, OB-fold-like protein;(source:Araport11)	9.9	21.8	6.3	20.8		6	18	3	15
AT3G48750	Detected	Detected	CELL DIVISION CONTROL 2 (CDC2)	A-type cyclin-dependent kinase. Together with its specific inhibitor, the Kip-related protein, KRP2 they regulate the mitosis-to-endocycle transition during leaf development. Dominant negative mutations abolish cell division. Loss of function phenotype has reduced fertility with failure to transmit via pollen. Pollen development is arrested at the second mitotic division. Expression is regulated …	9.5	15	3.7	4.8		3	5	1	1
AT3G48930	Detected	Detected	EMBRYO DEFECTIVE 1080 (EMB1080)	Nucleic acid-binding, OB-fold-like protein;(source:Araport11)	33.1	33.1	33.1	7.5		7	8	6	1
AT3G48990	Detected	Detected	ACYL-ACTIVATING ENZYME 3 (AAE3)	Encodes an oxalyl-CoA synthetase and is required for oxalate degradation, for normal seed development, and for defense against an oxalate-producing fungal pathogen.	4.9	13.2	7.2	5.1		2	7	4	3
AT3G49010	Detected	Detected	BREAST BASIC CONSERVED 1 (BBC1)	Encodes 60S ribosomal protein L13. Homolog of human breast basic conserved 1 (BBC1).	59.3	44.1	48.5	23		21	24	13	6
AT3G49490	Detected	Detected		hypothetical protein;(source:Araport11)	26.7	41.1	18.5	30		50	105	47	90
AT3G49720	Detected	Detected	(CGR2)	Encodes CGR2 (cotton Golgi-related 2). CGR2 and a close homologue CGR3 have overlapping roles in plant growth and pectin methylesterification in the Golgi apparatus.	9.2	12.6	6.5	6.5		2	2	1	3
AT3G49910	Detected	Detected		Translation protein SH3-like family protein;(source:Araport11)	39	39	38.4	9.6		12	13	9	2
AT3G50370	Detected	Detected		hypothetical protein;(source:Araport11)	4.8	15.5	1.4	8		19	66	4	32
AT3G51460	Detected	Detected	ROOT HAIR DEFECTIVE4 (RHD4)	Encodes RHD4 (ROOT HAIR DEFECTIVE4), a phosphatidylinositol-4-phosphate phosphatase required for root hair development. The mRNA is cell-to-cell mobile.	9.4	21.4	4	13.6		4	30	2	6
AT3G51800	Detected	Detected	(ATG2)	putative nuclear DNA-binding protein G2p (AtG2) mRNA,	7	17.1	2.6	7		2	6	1	2
AT3G51950	Detected	Detected		Contains single CCCH domain.	6.1	26.1	6.1	7.8		5	23	3	5
AT3G52150	Detected	Detected	PLASTID-SPECI&#64257;C RIBOSOMAL PROTEIN 2 (PSRP2)	RNA-binding (RRM/RBD/RNP motifs) family protein;(source:Araport11)	48.6	45.1	41.9	23.3		13	13	8	3
AT3G52200	Detected	Detected	(LTA3)	Encodes a dihydrolipoamide S-acetyltransferase, a subunit of the mitochondrial pyruvate dehydrogenase complex.	15.4	34.1	14.2	33		9	34	8	30
AT3G52880	Detected	Detected	MONODEHYDROASCORBATE REDUCTASE 1 (MDAR1)	Encodes a peroxisomal monodehydroascorbate reductase, involved in the ascorbate-glutathione cycle which removes toxic H2O2	29.2	43.1	12.7	21.2		10	16	4	7
AT3G52960	Detected	Detected	PEROXIREDOXIN-II-E (PRXIIE)	Thioredoxin superfamily protein;(source:Araport11)	23.1	41	26.9	9		4	7	6	1
AT3G52990	Detected	Detected		Pyruvate kinase family protein;(source:Araport11)	14	17.8	14.6	2.7		5	8	5	1
AT3G53020	Detected	Detected	SHORT VALVE1 (STV1)	RPL24B encodes ribosomal protein L24, homolog of cytosolic RPL24, found in archaea and higher eukaryotes. Arabidopsis has two RPL24 homologs, RPL24A (AT2G36620) and RPL24B. Mutants showed defects in apical-basal gynoecium patterning similar to previously described ett and mp mutants. Transformation of stv1-1 mutant with a uORF-eliminated ETT construct partially suppressed the stv1 gynoecium pheno…	25.8	25.2	20.9	14.7		7	9	6	3
AT3G53430	Detected	Detected		Ribosomal protein L11 family protein;(source:Araport11)	57.8	48.8	57.8	27.7		12	21	10	8
AT3G53750	Detected	Detected	ACTIN 3 (ACT3)	Member of the Actin gene family. Expressed in mature pollen.	44	50.1	34.5	16.5		17	28	14	5
AT3G53870	Detected	Detected		Ribosomal protein S3 family protein;(source:Araport11)	56.2	63.1	44.6	33.7		17	29	13	12
AT3G53990	Detected	Detected	UNIVERSAL STRESS PROTEIN (ATUSP)	Encodes universal stress protein (USP). Functions as a molecular chaperone under heat shock and oxidative stress conditions. Chaperone activity and assembly into complexes is redox regulated.	16.9	28.8	21.4	11.3		2	4	2	1
AT3G54090	Detected	Detected	FRUCTOKINASE-LIKE 1 (FLN1)	Encodes a fructokinase-like protein (AT3G54090/FLN1, AT1G69200/FLN2), a member of the pfkB-carbohydrate kinase family. FLN1 and FLN2 are potential plastidial thioredoxin z (TRX z) targets. Mutants display mutant chloroplast development, general plant growth and development defects and defects in PEP-dependent transcription.	13.8	17.6	2.5	8.5		5	7	1	3
AT3G54110	Detected	Detected	PLANT UNCOUPLING MITOCHONDRIAL PROTEIN 1 (PUMP1)	Member of Uncoupling protein PUMP2 family. Encodes a mitochondrial uncoupling protein AtUCP1 involved in maintain the redox poise of the mitochondrial electron transport chain to facilitate photosynthetic metabolism. Disruption of UCP1 results in a photosynthetic phenotype. Specifically there is a restriction in photorespiration with a decrease in the rate of oxidation of photorespiratory glycine…	14.4	29.7	6.9	3.6		4	10	2	1
AT3G55220	Detected	Detected	SPLICEOSOME-ASSOCIATED PROTEIN 130 B (SAP130b)	Encodes a spliceosomal protein that is required for proper reproduction. RNAi lines display low pollen viability,caused by a defect in the transition from microspore to bicellular stage during pollen development.	11.9	28.2	7.2	23.2		12	35	8	28
AT3G55280	Detected	Detected	RIBOSOMAL PROTEIN L23AB (RPL23AB)	60S ribosomal protein L23A (RPL23aB). Paralog of RPL23aA	44.6	47.3	43.2	7.4		13	12	8	1
AT3G55360	Detected	Detected	ECERIFERUM 10 (CER10)	Enoyl-CoA reductase is involved in all very long chain fatty acids (VLCFA) elongation reactions that are required for cuticular wax, storage lipid and sphingolipid metabolism. The protein is located in the ER, but in contrast to its yeast homolog TSC13 is not particularly enriched in the nuclear envelope-vacuole junction. Mutants in this gene show abnormal organ morphology and stem glossiness. Ce…	13.2	31.3	6.5	10.3		3	8	1	2
AT3G55410	Detected	Detected		2-oxoglutarate dehydrogenase, E1 component;(source:Araport11)	11.2	26.9	7.4	18.1		9	26	8	14
AT3G55610	Detected	Detected	DELTA 1-PYRROLINE-5-CARBOXYLATE SYNTHASE 2 (P5CS2)	encodes delta 1-pyrroline-5-carboxylate synthetase B. Gene expression is induced by dehydration, high salt and ABA. Knock-out mutations in P5CS2 are embryo-lethal. P5CS2 appears to be present in different cells and/or different subcellular locations from P5CS1 in a tissue-dependent manner. Mutants are defective in pollen development.	16.3	34.9	15	30.2		11	25	11	19
AT3G55750	Detected	Detected		Ribosomal protein L35Ae family protein;(source:Araport11)	25.2	25.2	25.2	10.8		4	4	4	1
AT3G56150	Detected	Detected	EUKARYOTIC TRANSLATION INITIATION FACTOR 3C (EIF3C)	member of eIF3c - eukaryotic initiation factor 3c	4.2	18.8	2.1	13		4	17	2	12
AT3G56340	Detected	Detected	RIBOSOMAL PROTEIN S26E (RPS26E)	Small ribosomal subunit protein.	48.5	43.1	36.9	11.5		5	10	5	2
AT3G56940	Detected	Detected	COPPER RESPONSE DEFECT 1 (CRD1)	Encodes a putative ZIP protein with varying mRNA accumulation in leaves, stems and roots. Has a consensus carboxylate-bridged di-iron binding site. The mRNA is cell-to-cell mobile.	8.7	22.7	19	6.4		2	10	5	2
AT3G57150	Detected	Detected	HOMOLOGUE OF NAP57 (NAP57)	Encodes a putative pseudouridine synthase (NAP57).	8.1	29.4	5.3	22.3		5	29	2	15
AT3G57290	Detected	Detected	EUKARYOTIC TRANSLATION INITIATION FACTOR 3E (EIF3E)	Encodes a protein that is found in not only the eif3 complex but also in association with subunits of the COP9 signalosome. eIF3e appears to be subjected to proteasome-dependent degradation that requires the PCI domain of eIF3e. The level of eIF3e present in cells appears to affect the rate of translation.	13.6	33.8	5.2	6.6		5	16	2	2
AT3G57990	Detected	Detected	(OEP40)	Encodes a ?-barrel protein, named OEP40, locates in in the outer envelope of chloroplasts, and functions as a solute channel which is selectively permeable for glucose.	28.1	46.1	22.3	22.3		5	16	4	4
AT3G58140	Detected	Detected		phenylalanyl-tRNA synthetase class IIc family protein;(source:Araport11)	8.4	30.5	5.1	12.4		3	11	2	4
AT3G58510	Detected	Detected	RNA HELICASE 11 (RH11)	DEA(D/H)-box RNA helicase family protein;(source:Araport11)	24.2	35.6	12.9	22.6		11	36	11	23
AT3G58560	Detected	Detected	(ATCCR4A)	Encodes a protein that is involved in mRNA processing and localized to cytoplasmic p-bodies. Double mutants with CCR4b show decreased sensitivity to high concentrations of sucrose. Involved in starch and sucrose metabolism.	30.4	34.6	24.1	20.1		26	32	21	23
AT3G58570	Detected	Detected	RNA HELICASE 52 (RH52)	P-loop containing nucleoside triphosphate hydrolases superfamily protein;(source:Araport11)	16.3	29.9	12.7	22.8		9	36	7	25
AT3G58580	Detected	Detected	(ATCCR4B)	Encodes a protein that is involved in mRNA processing and localized to cytoplasmic p-bodies. Double mutants with CCR4a show decreased sensitivity to high concentrations of sucrose. Involved in starch and sucrose metabolism.	38.8	36.7	29.2	14.6		19	42	12	6
AT3G58610	Detected	Detected		ketol-acid reductoisomerase;(source:Araport11)	4.2	5.4	4.2	4.2		2	4	2	2
AT3G59770	Detected	Detected	SUPPRESSOR OF ACTIN 9 (SAC9)	Encodes a phosphoinositide phosphatase. The sac9 null mutant accumulates elevated levels of PtdIns(4,5)P2 and Ins(1,4,5)P3. The mutant plants have characteristics of constitutive stress responses.	2.3	33.4	12.7	27.2		8	113	26	93
AT3G59920	Detected	Detected	RAB GDP DISSOCIATION INHIBITOR 2 (GDI2)	RAB GDP DISSOCIATION INHIBITOR 2 The mRNA is cell-to-cell mobile.	6.8	2.7	4.5	6.1		3	1	2	2
AT3G59970	Detected	Detected	METHYLENETETRAHYDROFOLATE REDUCTASE 1 (MTHFR1)	methylenetetrahydrofolate reductase MTHFR1 mRNA, complete	8.3	13	5.7	6.4		4	9	3	3
AT3G60190	Detected	Detected	DYNAMIN-LIKE 1E (DL1E)	At3g60190 encodes Arabidopsis dynamin-related protein 1E, DRP1E, also known as EDR3, ADL4 and ADL1E, which is 624 amino acid residues long, has a predicted mass of 69.8 kDa and a pI of 7.5. Dynamin-related protein 1E belongs to a plant-specific subclass of dynamin-related proteins (DRP1), consisting of five members in Arabidopsis (A, B, C, D, E). This class is characterized by having an N-termina…	46.8	52.4	46.3	35.3		27	80	26	21
AT3G60240	Detected	Detected	EUKARYOTIC TRANSLATION INITIATION FACTOR 4G (EIF4G)	protein synthesis initiation factor 4G (EIF4G). A mutation in this gene (cum2-1) results in decreased accumulation of CMV coat protein in upper, uninoculated leaves. Likely affects cell-to-cell movement of the virus, also affects TCV multiplication.	10.9	19.4	4.2	9.9		25	103	8	53
AT3G60600	Detected	Detected	VAMP/SYNAPTOBREVIN-ASSOCIATED PROTEIN 27-1 (VAP27-1)	Encodes VAP27 (for Vesicle-Associated Protein). VAP27 has high homology to the VAP33 family of SNARE-like proteins from animals. May be involved in vesicular transport to or from the ER. Located exclusively in limiting membrane of protein storage vacuoles. Binds SRC2.	9.4	11.1	12.5	6.9		2	3	3	1
AT3G61110	Detected	Detected	RIBOSOMAL PROTEIN S27 (RS27A)	Arabidopsis ribosomal protein	34.9	44.2	34.9	19.8		3	11	3	3
AT3G61240	Detected	Detected	RNA HELICASE 12 (RH12)	DEA(D/H)-box RNA helicase family protein;(source:Araport11)	35.1	32.1	26.9	28.9		29	32	23	14
AT3G61600	Detected	Detected	POZ/BTB CONTAININ G-PROTEIN 1 (POB1)	POZ/BTB containing-protein AtPOB1. Involvement in protein ubiquitylation is predicted based on physical interaction with CULLIN 3 proteins. The mRNA is cell-to-cell mobile.	9.3	11.1	5.3	2.1		5	7	3	1
AT3G61690	Detected	Detected		Putative TNAase	5.4	11.7	1.8	3.4		7	44	2	12
AT3G61820	Detected	Detected		Eukaryotic aspartyl protease family protein;(source:Araport11)	31.7	39.5	29.8	17		14	20	13	5
AT3G62030	Detected	Detected	ROTAMASE CYP 4 (ROC4)	nuclear-encoded chloroplast stromal cyclophilin CYP20-3 (also known as ROC4). Protein is tyrosine-phosphorylated and its phosphorylation state is modulated in response to ABA in Arabidopsis thaliana seeds.	13.4	13.4	9.6	11.8		4	7	3	4
AT3G62310	Detected	Detected		RNA helicase family protein;(source:Araport11)	8.5	32.9	5	19.6		5	21	3	14
AT3G62530	Detected	Detected		ARM repeat superfamily protein;(source:Araport11)	17.2	29	19.5	34.8		3	8	4	5
AT3G63130	Detected	Detected	RAN GTPASE ACTIVATING PROTEIN 1 (RANGAP1)	Encodes a RAN GTPase activating protein involved in nuclear import, cell plate formation and mitotic spindle formation.	11.8	21.3	7.3	5.8		5	9	3	2
AT3G63460	Detected	Detected	(SEC31B)	transducin family protein / WD-40 repeat family protein;(source:Araport11)	19.4	26.4	12.9	25.1		19	52	12	33
AT3G63490	Detected	Detected	EMBRYO DEFECTIVE 3126 (EMB3126)	Ribosomal protein L1p/L10e family;(source:Araport11)	37.3	30.9	19.4	9.5		13	17	6	2
AT4G00100	Detected	Detected	RIBOSOMAL PROTEIN S13A (RPS13A)	Encodes a cytoplasmic ribosomal protein S13 homologue involved in early leaf development The mRNA is cell-to-cell mobile.	40.4	47.7	48.3	7.9		7	12	8	1
AT4G00660	Detected	Detected	RNAHELICASE-LIKE 8 (RH8)	RNAhelicase-like 8;(source:Araport11)	48.3	53.9	45.9	49.9		32	61	30	39
AT4G01290	Detected	Detected	CONSERVED BINDING OF EIF4E 1 (CBE1)	Protein with evolutionarily conserved eIF4E-binding motif in its N-terminal domain that can form mRNA cap?binding complexes and has the potential for regulating gene expression as a translation factor associated plant-specific cell cycle regulator.	17.9	43.4	13.9	32.1		45	136	28	68
AT4G01310	Detected	Detected	PLASTID RIBOSOMAL PROTEINS OF THE 50S SUBUNIT 5 (PRPL5)	Ribosomal L5P family protein;(source:Araport11)	39.7	51.5	19.1	17.9		12	19	6	4
AT4G01370	Detected	Detected	MAP KINASE 4 (MPK4)	Encodes a nuclear and cytoplasmically localized MAP kinase involved in mediating responses to pathogens. Its substrates include MKS1 and probably MAP65-1.The MAP65-1 interaction is involved in mediating cortical microtuble organization. Required for male-specific meiotic cytokinesis. The mRNA is cell-to-cell mobile.	8	28.5	8	3.7		2	9	2	1
AT4G02080	Detected	Detected	SECRETION-ASSOCIATED RAS SUPER FAMILY 2 (SAR2)	A member of ARF-like GTPase family. A thaliana has 21 members, in two subfamilies, ARF and ARF-like (ARL) GTPases.	30.1	19.2	20.2	12.4		4	3	3	2
AT4G03110	Detected	Detected	RNA-BINDING PROTEIN-DEFENSE RELATED 1 (RBP-DR1)	Encodes a putative RNA-binding protein that is located in the cytoplasm and is involved in the hypersensitive response and positively regulates salicylic acid-mediated immunity.	6.6	11.9	9.5	3		3	7	4	1
AT4G05150	Detected	Detected		Octicosapeptide/Phox/Bem1p family protein;(source:Araport11)	7.3	20.1	5	8		5	18	3	4
AT4G05420	Detected	Detected	DAMAGED DNA BINDING PROTEIN 1A (DDB1A)	Structurally similar to damaged DNA binding proteins. DDB1a is part of a 350 KDa nuclear localized DET1 protein complex. This complex may physically interact with histone tails and while bound to chromatin- repress transcription of genes involved in photomorphogenesis. DDB1a is shown to be RUB-modified.	16.9	37	11.7	21.7		18	51	12	24
AT4G08950	Detected	Detected	EXORDIUM (EXO)	Phosphate-responsive 1 family protein;(source:Araport11)	9.2	9.2	13.1	12.4		2	2	3	2
AT4G09800	Detected	Detected	S18 RIBOSOMAL PROTEIN (RPS18C)	encodes a ribosomal protein S18C, a constituent of the small subunit of the ribosomal complex	56.6	52	52	21.7		17	23	13	5
AT4G10840	Detected	Detected	KINESIN LIGHT CHAIN-RELATED 1 (KLCR1)	Tetratricopeptide repeat (TPR)-like superfamily protein;(source:Araport11)	13.8	24.1	2.3	19.5		6	16	1	14
AT4G11150	Detected	Detected	VACUOLAR ATP SYNTHASE SUBUNIT E1 (TUF)	Encodes a vacuolar H+-ATPase subunit E isoform 1 which is required for Golgi organization and vacuole function in embryogenesis. The mRNA is cell-to-cell mobile.	10.4	44.4	5.7	7.4		2	12	1	1
AT4G11175	Detected	Detected		Nucleic acid-binding, OB-fold-like protein;(source:Araport11)	30.5	30.5	30.5	12.1		3	5	4	2
AT4G11420	Detected	Detected	EUKARYOTIC TRANSLATION INITIATION FACTOR 3A (EIF3A)	Encodes a subunit of eukaryotic initiation factor 3 (eIF3), a multisubunit complex that is required for binding of mRNA to 40 S ribosomal subunits, stabilization of ternary complex binding to 40 S subunits, and dissociation of 40 and 60 S subunits.	10.1	36.5	5.9	24.7		8	39	5	23
AT4G12390	Detected	Detected	PECTIN METHYLESTERASE INHIBITOR 1 (PME1)	pectin methylesterase inhibitor 1;(source:Araport11)	5.3	10.2	10.2	5.3		1	2	2	1
AT4G13930	Detected	Detected	SERINE HYDROXYMETHYLTRANSFERASE 4 (SHM4)	Encodes a serine hydroxymethyltransferase maximally expressed in root	14	28.5	10.6	5.7		5	14	4	5
AT4G14040	Detected	Detected	SELENIUM-BINDING PROTEIN 2 (SBP2)	selenium-binding protein 2;(source:Araport11)	6.4	26.9	4.9	11.9		3	9	2	4
AT4G14880	Detected	Detected	O-ACETYLSERINE (THIOL) LYASE (OAS-TL) ISOFORM A1 (OASA1)	Encodes a cytosolic isoform of cytosolic O-acetylserine(thiol)lyase, a key enzyme in cysteine biosynthesis and for the fixation of inorganic sulfide. It catalyzes the formation of cysteine from O-acetylserine and inorganic sulfide. Gene expression is predominant in the root cortex and the xylem parenchyma. Gene expression is induced in leave, stems and roots by high salt and heavy metal stresses,…	37.9	57.8	23	22.1		9	13	5	4
AT4G14960	Detected	Detected	TUBULIN ALPHA-6 (TUA6)	Encodes an alpha-tubulin isoform required for right handed helical growth.	41.6	15.8	50.9	29.8		18	19	20	32
AT4G14990	Detected	Detected	PAT1 HOMOLOG 2 (PAT1H2)	Topoisomerase II-associated protein PAT1;(source:Araport11)	20.7	34.1	15.4	20.3		39	90	23	31
AT4G15802	Detected	Detected	HEAT SHOCK FACTOR BINDING PROTEIN (HSBP)	Encodes a protein with similarity to heat shock factor binding proteins. Involved in negative regulation of heat shock response. Becomes nuclear localized upon heat treatment.	26.7	38.4	14	30.2		2	4	1	2
AT4G15840	Detected	Detected		BTB/POZ domain-containing protein;(source:Araport11)	14.6	23.1	2.5	15.6		9	24	2	10
AT4G16143	Detected	Detected	IMPORTIN ALPHA ISOFORM 2 (IMPA-2)	Protein interacts with Agrobacterium proteins VirD2 and VirE2. Is not individually essential for Agrobacterium-mediated root transformation, but when overexpressed can rescue the impa-4 decreased transformation susceptibility phenotype.	34.4	43	37.6	24.3		12	30	14	15
AT4G16150	Detected	Detected	CALMODULIN-BINDING TRANSCRIPTION ACTIVATOR 2 (CAMTA5)	CATMA5 is a transcriptional activator. It acts in the cold response pathway, it can bind to and activate the expression of DREB1 genes.	28.2	38	18.7	40.9		46	88	23	58
AT4G16155	Detected	Detected		dihydrolipoamide dehydrogenase;(source:Araport11)	36.4	42.4	32.9	34.8		19	41	15	23
AT4G16390	Detected	Detected	SUPPRESSOR OF VARIEGATION 7 (SVR7)	Encodes a pentatricopeptide repeat protein, SVR7 (SUPPRESSOR OF VARIEGATION7), required for FtsH-mediated chloroplast biogenesis. It is involved in accumulation and translation of chloroplast ATP synthase subunits.	7	9.7	3	11.1		4	7	2	7
AT4G16990	Detected	Detected	RESISTANCE TO LEPTOSPHAERIA MACULANS 3 (RLM3)	disease resistance protein (TIR-NBS class);(source:Araport11)	19.1	33.2	16.6	25.4		19	67	17	37
AT4G17390	Detected	Detected		Ribosomal protein L23/L15e family protein;(source:Araport11)	25.5	32.4	25.5	7.4		5	12	5	1
AT4G17770	Detected	Detected	TREHALOSE PHOSPHATASE/SYNTHASE 5 (TPS5)	Encodes an enzyme putatively involved in trehalose biosynthesis. The protein has a trehalose synthase (TPS)-like domain that may or may not be active as well as a trehalose phosphatase (TPP)-like domain. Phosphorylated TPS5 extracted from Arabidopsis cells binds directly to 14-3-3 isoforms. The mRNA is cell-to-cell mobile.	8.2	21.5	1.9	18.8		6	15	1	13
AT4G18040	Detected	Detected	EUKARYOTIC TRANSLATION INITIATION FACTOR 4E (EIF4E)	eIF4E protein. The cum1 mutation affects the local spreading of CMV within the inoculated leaf, delaying accumulation of cucumber mosaic virus coat protein.	32.8	45.1	13.2	5.5		4	10	2	1
AT4G18100	Detected	Detected		Ribosomal protein L32e;(source:Araport11)	38.4	48.1	25.6	18.1		7	10	5	4
AT4G19210	Detected	Detected	ATP-BINDING CASSETTE E2 (ABCE2)	member of RLI subfamily The mRNA is cell-to-cell mobile.	15.2	20	5.8	3.6		8	15	3	2
AT4G20130	Detected	Detected	PLASTID TRANSCRIPTIONALLY ACTIVE 14 (PTAC14)	plastid transcriptionally active 14;(source:Araport11)	5.8	13.9	2.9	5.8		3	5	1	2
AT4G20850	Detected	Detected	TRIPEPTIDYL PEPTIDASE II (TPP2)	Tripeptidyl Peptidase II. Ser protease that assembles into a large oligomeric complex containing two proteins of 153 and 142 kD that are derived from a single TPP2 gene, with the smaller version missing part of the C-terminal end. Not essential, based on the lack of phenotype of a T-DNA disruption mutant.	22.8	35.5	18.4	30.6		34	100	23	49
AT4G21150	Detected	Detected	HAPLESS 6 (HAP6)	ribophorin II (RPN2) family protein;(source:Araport11)	6.4	21	3.6	5.8		4	21	2	4
AT4G21660	Detected	Detected		proline-rich spliceosome-associated (PSP) family protein;(source:Araport11)	6.5	10.9	3	12.4		3	5	1	8
AT4G22010	Detected	Detected	SKU5 SIMILAR 4 (sks4)	SKU5 similar 4;(source:Araport11)	34	35.1	39	27.2		25	39	25	24
AT4G22890	Detected	Detected	(PGR5-LIKE A)	Encodes PGRL1A, a transmembrane protein present in thylakoids. PGRL1A has a highly homologous isoform PGRL1B encoded by At4g11960. Plants lacking PGRL1 show perturbation of cyclic electron flow, similar to PGR5-deficient plants. PGRL1 and PGR5 interact physically and associate with PSI (photosystem I). The mRNA is cell-to-cell mobile.	17.7	27.5	17.7	11.1		5	6	5	2
AT4G23600	Detected	Detected	CORONATINE INDUCED 1 (CORI3)	Encodes cystine lyase which is expected to be involved in amino acid metabolism, providing the plant with cysteine and the generation of precursors of ethylene biosynthesis. mRNA levels are elevated in response to wounding.	27.3	51.7	16.6	14.7		9	18	5	4
AT4G23630	Detected	Detected	VIRB2-INTERACTING PROTEIN 1 (BTI1)	VIRB2-interacting protein 1;(source:Araport11)	13.1	14.6	16	13.1		2	4	3	3
AT4G23650	Detected	Detected	CALCIUM-DEPENDENT PROTEIN KINASE 6 (CDPK6)	Encodes calcium dependent protein kinase 3 (CPK3), a member of the Arabidopsis CDPK gene family. CDPKs contain an intrinsic Ca2+-activation domain with four EF hand Ca2+-binding sites. CDPKs protein kinases have been proposed to function in multiple plant signal transduction pathways downstream of [Ca2+]cyt elevations, thus transducing various physiological responses. CPK3 is expressed in both gu…	6	16.6	2.8	7.9		2	12	1	3
AT4G24280	Detected	Detected	CHLOROPLAST HEAT SHOCK PROTEIN 70-1 (cpHsc70-1)	Involved in protein import into chloroplasts during early developmental stages. The mRNA is cell-to-cell mobile.	32.5	42.8	40.8	45.5		50	61	28	63
AT4G24690	Detected	Detected	NEXT TO BRCA1 GENE 1 (NBR1)	Encodes NBR1, a selective autophagy substrate. The mRNA is cell-to-cell mobile.	13.8	28.6	9.2	31.4		12	43	7	26
AT4G24780	Detected	Detected	(PLL19)	Encodes a pectate lyase involved in response to nematodes.	14	37.3	21.8	13.7		6	18	9	4
AT4G24800	Detected	Detected	EIN2 C-TERMINUS INTERACTING PROTEIN 1 (ECIP1)	MA3 domain-containing protein;(source:Araport11)	6.7	21.1	3.1	15.5		3	12	2	10
AT4G24810	Detected	Detected		similar to ABC1 family protein, contains InterPro domain ABC1 protein (InterPro:IPR004147)	2.9	4.6	2.9	2.7		1	2	1	1
AT4G24820	Detected	Detected		26S proteasome regulatory subunit Rpn7;(source:Araport11)	12.7	28.2	10.6	3.6		4	10	3	1
AT4G26080	Detected	Detected	ABA INSENSITIVE 1 (ABI1)	Involved in abscisic acid (ABA) signal transduction. Negative regulator of ABA promotion of stomatal closure.	10.6	27.9	3.2	9.9		7	16	1	5
AT4G26110	Detected	Detected	NUCLEOSOME ASSEMBLY PROTEIN1;1 (NAP1;1)	Encodes a member of a small gene family of proteins with similarity to nucleosome assembly proteins.May function in nucleotide excision repair. Loss of function mutations have no obvious visible phenotypes but do seem to affect transcription of NER related genes. The mRNA is cell-to-cell mobile. Plants mutated in three ubiquitously expressed NAP1 genes (NAP1;1~NAP1;3) and organ-specifically expre…	4.8	18	8.1	13.7		1	5	2	3
AT4G26480	Detected	Detected		RNA-binding KH domain-containing protein;(source:Araport11)	35.1	46.4	24.4	12.7		9	15	5	4
AT4G26530	Detected	Detected	FRUCTOSE-BISPHOSPHATE ALDOLASE 5 (FBA5)	Aldolase superfamily protein;(source:Araport11)	23.5	57.8	21.2	30.2		8	21	7	6
AT4G26870	Detected	Detected		Class II aminoacyl-tRNA and biotin synthetases superfamily protein;(source:Araport11)	3.6	10.7	3.6	10		2	19	2	4
AT4G27090	Detected	Detected		Ribosomal protein L14;(source:Araport11)	57.5	55.2	55.2	27.6		16	21	13	3
AT4G27440	Detected	Detected	PROTOCHLOROPHYLLIDE OXIDOREDUCTASE B (PORB)	light-dependent NADPH:protochlorophyllide oxidoreductase B The mRNA is cell-to-cell mobile.	22.4	31.7	29.4	14		7	10	9	4
AT4G27450	Detected	Detected		aluminum induced protein with YGL and LRDR motifs;(source:Araport11)	6	11.2	10.8	6		1	2	2	1
AT4G27500	Detected	Detected	PROTON PUMP INTERACTOR 1 (PPI1)	interacts with H+-ATPase, and regulates its activity The mRNA is cell-to-cell mobile.	28.1	41.7	15.5	29.9		13	42	7	18
AT4G28080	Detected	Detected	REDUCED CHLOROPLAST COVERAGE 2 (REC2)	Encodes REDUCED CHLOROPLAST COVERAGE 2 (REC2). Along with REC1 and REC3 it contributes to establishing the size of the chloroplast compartment.	4.6	14.5	2	8.4		13	63	3	33
AT4G28300	Detected	Detected		Encodes a protein with 13.6% proline amino acids that is predicted to localize to the cell wall. The mRNA is cell-to-cell mobile.	24	25.3	24	12.6		14	25	11	6
AT4G29040	Detected	Detected	REGULATORY PARTICLE AAA-ATPASE 2A (RPT2a)	RPT2a encodes the 26S proteasome subunit. It is required for root meristem maintenance, and regulates gametogenesis. RPT2a is also shown to regulate gene silencing via DNA methylation.	10.2	20.1	17.6	19		4	9	6	5
AT4G29060	Detected	Detected	EMBRYO DEFECTIVE 2726 (emb2726)	elongation factor Ts family protein;(source:Araport11)	18.9	26	13.4	22.4		14	22	10	17
AT4G29130	Detected	Detected	HEXOKINASE 1 (HXK1)	Encodes a hexokinase (HXK1) in the plant glucose-signaling network. Functions as a glucose sensor to interrelate nutrient, light, and hormone signaling networks for controlling growth and development in response to the changing environment.	13.5	37.9	16.5	20.4		6	12	7	8
AT4G29350	Detected	Detected	PROFILIN 2 (PFN2)	Encodes profilin2, a low-molecular weight, actin monomer-binding protein that regulates the organization of actin cytoskeleton. Expressed in vegetative organs. The first intron of PRF2 enhances gene expression. The mRNA is cell-to-cell mobile.	14.5	31.3	14.5	24.4		1	4	1	2
AT4G29410	Detected	Detected		Ribosomal L28e protein family;(source:Araport11)	42.7	38.5	48.3	8.4		6	9	7	2
AT4G29670	Detected	Detected	ATYPICAL CYS HIS RICH THIOREDOXIN 2 (ACHT2)	Encodes a member of the thioredoxin family protein. Located in the chloroplast. Shows high activity towards the chloroplast 2-Cys peroxiredoxin A, and poor activity towards the chloroplast NADP-malate dehydrogenase.	29.4	40.4	10.2	9.4		6	12	2	2
AT4G29830	Detected	Detected	VERNALIZATION INDEPENDENCE 3 (VIP3)	VIP3 protein is composed of repeats of WD motif which is involved in protein complex formation. The gene is involved in flower timing and flower development. This gene is predicted to encode a protein with a DWD motif. It can bind to DDB1a in Y2H assays, and DDB1b in co-IP assays, and may be involved in the formation of a CUL4-based E3 ubiquitin ligase. Loss of gene function leads to a redistribu…	7.8	19.9	3.1	4.7		2	4	1	1
AT4G30160	Detected	Detected	VILLIN 4 (VLN4)	Encodes a major actin filament bundling protein that is involved in root hair growth through regulating actin organization in a Ca2+-dependent manner.	3.6	18.8	1.3	5.3		3	23	1	6
AT4G31120	Detected	Detected	SHK1 BINDING PROTEIN 1 (SKB1)	Involved in vernalization. Required for epigenetic silencing of FLC, and for vernalization-mediated histone modification.	2.4	19.5	2.4	13.9		1	8	1	5
AT4G31490	Detected	Detected		Coatomer, beta subunit;(source:Araport11)	17.9	34.5	12.1	23		17	50	11	23
AT4G32250	Detected	Detected	KINASE OF THE OUTER CHLOROPLAST MEMBRANE 1 (KOC1)	Encodes a component of the TOC machinery that phosphorylates import receptors, supports pre-protein import, and contributes to efficient chloroplast biogenesis.	6.2	11	6.2	3.8		3	8	3	2
AT4G32260	Detected	Detected	PIGMENT DEFECTIVE 334 (PDE334)	ATPase, F0 complex, subunit B/B, bacterial/chloroplast;(source:Araport11)	11.4	31.1	25.6	6.8		2	9	6	2
AT4G32285	Detected	Detected	CLATHRIN ASSOCIATED PROTEIN 1 (CAP1)	Putative clathrin assembly protein, component of TPLATE complex that functions in clathrin-mediated endocytosis.	4.3	20.3	1.6	15.3		4	14	2	10
AT4G33070	Detected	Detected	PYRUVATE DECARBOXYLASE 1 (PDC1)	Thiamine pyrophosphate dependent pyruvate decarboxylase family protein;(source:Araport11)	6.8	7.9	6.3	4.9		4	6	3	4
AT4G33200	Detected	Detected	(XI-I)	member of Myosin-like proteins	3.3	25.6	0.7	8.3		5	58	1	20
AT4G33650	Detected	Detected	DYNAMIN-RELATED PROTEIN 3A (DRP3A)	Encodes a protein with high sequence similarity to the dynamin superfamily. Among those members ADL2 was most closely related to Dnm1p of yeast and likely a member of the Vps1p subfamily. Widely expressed in various tissues with highest expression in flower tissues. Localizes to the chloroplast, mitochondrion and peroxisome. Involved in peroxisome and mitochondria fission in combination with DRP3…	2.1	22.5	9.1	14.5		2	36	7	10
AT4G34110	Detected	Detected	POLY(A) BINDING PROTEIN 2 (PAB2)	Putative poly-A binding protein. Member of a gene family .Expressed in stele and root meristem and post-fertilization ovules.Member of the class II family of PABP proteins. The mRNA is cell-to-cell mobile.	29.3	24.6	12.9	13.5		20	27	10	9
AT4G34450	Detected	Detected		coatomer gamma-2 subunit, putative / gamma-2 coat protein, putative / gamma-2 COP;(source:Araport11)	25.6	49.3	21.4	38.6		17	53	16	34
AT4G34620	Detected	Detected	SMALL SUBUNIT RIBOSOMAL PROTEIN 16 (SSR16)	Encodes ribosomal protein S16, has embryo-defective lethal mutant phenotype	25.7	25.7	25.7	25.7		3	5	4	3
AT4G34660	Detected	Detected	SH3 DOMAIN-CONTAINING PROTEIN 2 (SH3P2)	SH3 domain-containing protein;(source:Araport11)	21.5	32.9	11.7	7		5	15	3	2
AT4G34670	Detected	Detected		Ribosomal protein S3Ae;(source:Araport11)	53.4	47	35.9	22.1		16	21	11	4
AT4G34870	Detected	Detected	ROTAMASE CYCLOPHILIN 5 (ROC5)	belongs to cyclophilin family	12.2	37.2	12.2	15.1		3	8	3	2
AT4G34980	Detected	Detected	SUBTILISIN-LIKE SERINE PROTEASE 2 (SLP2)	Serine protease similar to subtilisin.	27	32.3	19.6	26.4		24	47	27	35
AT4G35250	Detected	Detected	HIGH CHLOROPHYLL FLUORESCENCE PHENOTYPE 244 (HCF244)	HCF244 is a member of the atypical short-chain dehydrogenase/reductase superfamily, a modified group, which has lost enzyme activity.HCF244 interacts with unknown partners in a 200-400 kD membrane associated complex.	12.2	17	16.7	7.1		4	10	5	4
AT4G37460	Detected	Detected	SUPPRESSOR OF RPS4-RLD 1 (SRFR1)	Encodes a tetratricopeptide repeat domain containing protein that shows sequence similarity to those of transcriptional repressors in other organisms. Involved in mediating effector-triggered immunity.	2.5	10.7	1.4	6.5		2	14	1	7
AT4G37510	Detected	Detected		Ribonuclease III family protein;(source:Araport11)	11.9	24.4	5.6	2.8		5	13	3	1
AT4G37930	Detected	Detected	SERINE TRANSHYDROXYMETHYLTRANSFERASE 1 (SHM1)	Encodes a protein with mitochondrial serine hydroxymethyltransferase activity, which functions in the photorespiratory pathway, catalyzes the conversion of serine and tetrahydrofolate to glycine and 5,10-methylene tetrahydrofolate. Involved in controlling cell damage caused by abiotic stress, such as high light and salt and the hypersensitive defense response of plants.	34.2	54.6	18.4	25		13	42	9	13
AT4G38510	Detected	Detected	V-ATPASE B SUBUNIT 2 (VAB2)	One of three genes encoding the vacuolar ATP synthase subunit B1. The protein binds to and co-localizes with F-actin, bundles F-actin to form higher-order structure, and stabilizes actin filaments in vitro.	30.2	52.2	4.7	41.9		12	32	2	16
AT4G38800	Detected	Detected	METHYLTHIOADENOSINE NUCLEOSIDASE 1 (MTN1)	Encodes one of the 5'-methylthioadenosine nucleosidases (AT4G38800/MTN1; AT4G34840/MTN2). Double mutant, mtn1-1mtn2-1, retains approximately 14% of the MTN enzyme activity present in the wild type and displays a pleiotropic phenotype that includes altered vasculature and impaired fertility.	11.6	17.2	4.9	4.9		2	4	1	1
AT4G39080	Detected	Detected	VACUOLAR PROTON ATPASE A3 (VHA-A3)	Vacuolar proton ATPase subunit VHA-a isoform 3. Localized in the tonoplast. The mRNA is cell-to-cell mobile.	1.2	19.1	2.4	16.3		1	27	3	14
AT4G39330	Detected	Detected	CINNAMYL ALCOHOL DEHYDROGENASE 9 (CAD9)	cinnamyl alcohol dehydrogenase 9;(source:Araport11)	29.2	49.7	8.9	3.1		7	15	2	1
AT4G39520	Detected	Detected	(DRG1-1)	Encodes a member of the DRG (developmentally regulated G-protein) family. Has GTPase activity.	11.1	26.3	14.9	8.1		3	7	4	2
AT4G39960	Detected	Detected	DNA J PROTEIN A5 (DJA5)	Molecular chaperone Hsp40/DnaJ family protein;(source:Araport11)	5.6	23	4.9	7.6		2	8	2	2
AT4G39980	Detected	Detected	3-DEOXY-D-ARABINO-HEPTULOSONATE 7-PHOSPHATE SYNTHASE 1 (DHS1)	Encodes a 2-deoxy-D-arabino-heptulosonate 7-phosphate (DAHP) synthase, which catalyzes the first committed step in aromatic amino acid biosynthesis. Gene expression is induced by wounding and pathogenic bacteria Pseudomonas syringae. The mRNA is cell-to-cell mobile.	8.6	25.3	11.6	6.9		4	12	5	3
AT5G01410	Detected	Detected	REDUCED SUGAR RESPONSE 4 (RSR4)	Encodes a protein predicted to function in tandem with PDX2 to form glutamine amidotransferase complex with involved in vitamin B6 biosynthesis.	24	30.1	19.1	12.6		9	17	8	4
AT5G01920	Detected	Detected	STATE TRANSITION 8 (STN8)	Chloroplast thylakoid protein kinase STN8 is specific in phosphorylation of N-terminal threonine residues in D1, D2 and CP43 proteins, and Thr-4 in PsbH protein of photosystem II. Phosphorylation of Thr-4 in the wild type required both light and prior phosphorylation at Thr-2.	3.8	19	2.2	6.9		2	10	1	2
AT5G02450	Detected	Detected		Ribosomal protein L36e family protein;(source:Araport11)	27.8	27.8	27.8	18.5		6	7	6	2
AT5G02490	Detected	Detected	(Hsp70-2)	Heat shock protein 70 (Hsp 70) family protein;(source:Araport11)	38	58.7	37.7	42		55	142	49	107
AT5G02870	Detected	Detected	RIBOSOMAL LARGE SUBUNIT 4 (RPL4)	Ribosomal protein L4/L1 family;(source:Araport11)	49.5	49.3	46.1	23.7		32	47	27	11
AT5G02960	Detected	Detected		Ribosomal protein S12/S23 family protein;(source:Araport11)	40.1	40.1	40.1	15.5		4	6	4	3
AT5G03280	Detected	Detected	ETHYLENE INSENSITIVE 2 (EIN2)	Involved in ethylene signal transduction. Acts downstream of CTR1. Positively regulates ORE1 and negatively regulates mir164A,B,C to regulate leaf senescence. A maternally expressed imprinted gene. Mutations in ein2 block ethylene stimulation of flavonol synthesis. The mRNA is cell-to-cell mobile.	9.7	13.1	8.6	4.6		15	34	9	8
AT5G03340	Detected	Detected	CELL DIVISION CYCLE 48C (ATCDC48C)	ATPase, AAA-type, CDC48 protein;(source:Araport11)	1.2	1.2	8.6	7.4		1	1	7	5
AT5G03430	Detected	Detected		phosphoadenosine phosphosulfate (PAPS) reductase family protein;(source:Araport11)	2.4	6.8	2.4	9.3		1	5	1	4
AT5G03850	Detected	Detected		Nucleic acid-binding, OB-fold-like protein;(source:Araport11)	18.8	18.8	18.8	18.8		1	3	1	1
AT5G04140	Detected	Detected	GLUTAMATE SYNTHASE 1 (GLU1)	Encodes a gene whose sequence is similar to ferredoxin dependent glutamate synthase (Fd-GOGAT). Expression in leaves is induced by light and sucrose. Proposed to be involved in photorespiration and nitrogen assimilation. The mRNA is cell-to-cell mobile.	4.7	31.6	6.5	22		13	86	10	53
AT5G04740	Detected	Detected	ACT DOMAIN REPEATS 12 (ACR12)	Encodes a ACT domain-containing protein. The ACT domain, named after bacterial aspartate kinase, chorismate mutase and TyrA (prephenate dehydrogenase), is a regulatory domain that serves as an amino acid-binding site in feedback-regulated amino acid metabolic enzymes.	20.3	34.9	15.6	5.3		7	10	5	1
AT5G04800	Detected	Detected		Ribosomal S17 family protein;(source:Araport11)	29.8	42.6	24.1	15.6		9	11	6	3
AT5G05010	Detected	Detected		clathrin adaptor complexes medium subunit family protein;(source:Araport11)	6.8	24.3	3.6	11		2	17	1	4
AT5G05100	Detected	Detected	(MUG13.4)	R3H RNA binding protein that interacts with AGO2 and miRNA.	17	27.8	12	12.7		3	8	2	2
AT5G05170	Detected	Detected	CONSTITUTIVE EXPRESSION OF VSP 1 (CEV1)	Encodes a cellulose synthase isomer. CESA3 mutants have cellulose defect in the primary cell wall. Multiple lines of evidence suggest that CESA3, along with CESA1 and CESA6 are present in the same plasma membrane complex for cellulose biosynthesis. As inferred from the null role of secondary wall-type CesAs, included in a set of five primary wall-type CesAs that may support trichome cell wall thi…	4.5	19	4.1	10.4		4	16	4	7
AT5G05970	Detected	Detected	NEURAL PRECURSOR CELL EXPRESSED, DEVELOPMENTALLY DOWN-REGULATED GENE 1 (NEDD1)	a WD40 repeat protein related to the animal NEDD1/GCP-WD protein, which interacts with the g-tubulin complex. Plays a critical role in MT organization during mitosis	5.2	8.4	1.4	1.5		3	9	1	1
AT5G06600	Detected	Detected	UBIQUITIN-SPECIFIC PROTEASE 12 (UBP12)	Encodes a ubiquitin-specific protease.	12.7	38.3	14.5	29.1		14	48	17	39
AT5G06680	Detected	Detected	SPINDLE POLE BODY COMPONENT 98 (SPC98)	Encodes protein similar to yeast SCP98. Yeast SCP98 is essential for the microtubule nucleation activity of the gamma-tubulin ring complexes. Enriched at the post-cytokinetic cell edges in leaves and roots. The mRNA is cell-to-cell mobile.	8.4	27.7	4.3	15.6		6	21	3	12
AT5G07030	Detected	Detected		Eukaryotic aspartyl protease family protein;(source:Araport11)	3.7	19.8	8.4	9		3	10	5	2
AT5G07350	Detected	Detected	TUDOR-SN PROTEIN 1 (TUDOR1)	RNA binding protein with nuclease activity essential for stress response. Involved in mechanisms acting on mRNAs entering the secretory pathway. Functionally redundant with TSN2.	7.7	28.7	5.8	19.1		7	30	5	16
AT5G08440	Detected	Detected		transmembrane protein;(source:Araport11)	6.6	19	2.9	7.3		5	15	2	6
AT5G08560	Detected	Detected	(WDR26)	WRDR26 is a WD-40 repeat containing protein initially identified as an interacting partner RanBPM. Its expression is induced by abiotic stress as well as various plant growth regulators including IAA, ABA and ethylene. Role as a novel modulator of redox homeostatis, responding to developmental and stress signals to regulate leaf senescence.	11.4	14.8	9.5	5.4		6	7	5	3
AT5G08590	Detected	Detected	SNF1-RELATED PROTEIN KINASE 2.1 (SNRK2.1)	Encodes a member of SNF1-related protein kinases (SnRK2) whose activity is activated by ionic (salt) and non-ionic (mannitol) osmotic stress. Similar to the calcium/calmodulin-dependent protein kinase subfamily and the SNF1 kinase subfamily.	29.8	35.7	77.6	69.1		106	112	531	439
AT5G08690	Detected	Detected		Encodes the mitochondrial ATP synthase beta-subunit. This subunit is encoded by a multigene family of three members (At5g08670, At5g08680, At5g08690) that shared 98% sequence identity at the amino acid level. The mRNA is cell-to-cell mobile.	26.4	39.4	27.9	29.9		12	18	11	22
AT5G09660	Detected	Detected	PEROXISOMAL NAD-MALATE DEHYDROGENASE 2 (PMDH2)	encodes a microbody NAD-dependent malate dehydrogenase encodes an peroxisomal NAD-malate dehydrogenase that is involved in fatty acid beta-oxidation through providing NAD to the process of converting fatty acyl CoA to acetyl CoA.	23.7	30.3	18.9	18		7	13	6	5
AT5G09870	Detected	Detected	CELLULOSE SYNTHASE 5 (CESA5)	Encodes a cellulose synthase CESA5 that produces seed mucilage cellulose.Mutants are defective in seed coat mucilage.Involved in the regulation of mucilage composition and/or mucilage synthesis.	8	14.6	2.7	6.5		7	16	3	6
AT5G10360	Detected	Detected	EMBRYO DEFECTIVE 3010 (EMB3010)	RPS6A and RPS6B are fully redundant and essential during gametogenesis.	42.6	49	37.8	20.5		18	31	16	9
AT5G10450	Detected	Detected	G-BOX REGULATING FACTOR 6 (GRF6)	Encodes a member of the 14-3-3 gene family that is a lambda isoform (14-3-3&#955;). Interacts with APX3 (ascorbate peroxidase) and AKR2 , suggesting a role in mediating oxidative metabolism in stress response. This protein was shown to colocalize and interact with SERK1 by which it is phosphorylated. This protein is also reported to interact with the phosphorylated form of the BZR1 transcription …	41	46.5	35.9	26.7		13	22	12	6
AT5G11040	Detected	Detected	(TRS120)	Encodes a tethering factor required for cell plate biogenesis.	1.2	15.2	1.2	8.4		1	15	1	8
AT5G11670	Detected	Detected	NADP-MALIC ENZYME 2 (NADP-ME2)	The malic enzyme (EC 1.1.1.40) encoded by AtNADP-ME2 is presumably a cytosolic enzyme involved in malate metabolism and possibly assisting the oxidative pentose phosphate pathway. AtNADP-ME2 counts for the major part of NADP-ME activity in mature tissues of Arabidopsis.	11.1	27	14.5	18.9		6	20	6	8
AT5G12250	Detected	Detected	BETA-6 TUBULIN (TUB6)	Encodes a beta-tubulin. Expression of TUB6 has been shown to decrease in response to cold treatment.	54.3	57.7	40.8	28.7		29	63	26	17
AT5G12370	Detected	Detected	EXOCYST COMPLEX COMPONENT SEC10 (SEC10)	exocyst complex component sec10;(source:Araport11)	13.4	30.6	3.8	19		10	22	3	14
AT5G12940	Detected	Detected		Leucine-rich repeat (LRR) family protein;(source:Araport11)	12.1	17	9.2	5.9		4	6	3	2
AT5G13030	Detected	Detected	SELENOPROTEIN O (SELO)	Chloroplast localized homolog of SELO. Loss of function mutants have reduced production of reactive oxygen species (ROS) and higher ROS scavenging.	5.4	16.6	9.5	10.7		3	9	5	7
AT5G13300	Detected	Detected	SCARFACE (SFC)	Belongs to 15-member small GTPase gene family, ARF-GAP domain proteins (AGD); corresponds to AGD3, and is one of four proteins belonging to class 1, together with AGD1, AGD2 and AGD4. The protein contains four domains: BAR domain, PH domain, an ARF-GAP domain, and two Ankyrin repeats. In sfc mutants, the secondary and tertiary veins of cotyledons, leaves, sepals and petals are largely replaced by…	14.6	27.6	6.4	17.1		10	23	5	23
AT5G13510	Detected	Detected	EMBRYO DEFECTIVE 3136 (EMB3136)	Ribosomal protein L10 family protein;(source:Araport11)	17.7	31.4	14.1	20.5		5	8	3	4
AT5G13530	Detected	Detected	KEEP ON GOING (KEG)	Encodes KEEP ON GOING (KEG), a RING E3 ligase involved in abscisic acid signaling. KEG is essential for Arabidopsis growth and development. ABA promotes KEG degradation via the ubiquitin dependent 26S proteasome pathway.	7.4	28.5	4.9	17.6		15	81	8	35
AT5G13570	Detected	Detected	DECAPPING 2 (DCP2)	Encodes DCP2 with mRNA decapping activity. DCP2 forms a mRNA decapping complex with DCP1 (At1g08370) and VCS (VARICOSE) (At3g13300). Recombinant DCP2 is enzymatically active in vitro, generating from capped mRNAs m7GDP, and 5?-phosphorylated mRNAs. DCP1, DCP2 and VCS colocalize in cytoplasmic loci, which are putative Arabidopsis mRNA processing bodies. Null mutants of DCP1, DCP2, and VCS accumula…	64.1	68.6	70	49.3		144	222	130	99
AT5G13680	Detected	Detected	ABA-OVERLY SENSITIVE 1 (ABO1)	A subunit of Elongator, a histone acetyl transferase complex, consisting of six subunits (ELP1?ELP6), that copurifies with the elongating RNAPII in yeast and humans. Three Arabidopsis thaliana genes, encoding homologs of the yeast Elongator subunits ELP1, ELP3 (histone acetyl transferase), and ELP4 are responsible for the narrow leaf phenotype in elongata mutants and for reduced root growth that …	9.6	18.2	4.3	15.3		11	33	5	23
AT5G13780	Detected	Detected	NAA10 (NAA10)	Encodes the catalytic subunit of a N-terminal acetyltransferase.	12.5	12.5	12.5	5.7		2	3	2	1
AT5G14030	Detected	Detected		translocon-associated protein beta (TRAPB) family protein;(source:Araport11)	6.7	14.9	6.7	6.7		1	2	1	1
AT5G14040	Detected	Detected	PHOSPHATE TRANSPORTER 3;1 (PHT3;1)	Encodes a mitochondrial phosphate transporter. Modulates plant responses to salt stress.	30.1	36.3	28	6.9		13	16	14	2
AT5G14060	Detected	Detected	(CARAB-AK-LYS)	lysine-sensitive aspartate kinase	14.9	21.1	11.2	4.2		7	11	5	2
AT5G14320	Detected	Detected	EMBRYO DEFECTIVE 3137 (EMB3137)	Ribosomal protein S13/S18 family;(source:Araport11)	34.9	23.7	31.3	6.5		7	7	3	1
AT5G14430	Detected	Detected		S-adenosyl-L-methionine-dependent methyltransferases superfamily protein;(source:Araport11)	3.6	5.2	1.6	2		2	3	1	1
AT5G14670	Detected	Detected	ADP-RIBOSYLATION FACTOR A1B (ARFA1B)	A member of ARF GTPase family. Arabidopsis has 21 members of this family, known to be essential for vesicle coating and uncoating and functions in GTP-binding. Gene encoding ADP-ribosylation factor and similar to ADP-ribosylation factor DcARF1 (GI:965483) (Daucus carota), other ARFs and ARF-like proteins. The gene is shown to play a role in cell division, cell expansion and cellulose production u…	42	51.6	30.9	19.2		7	12	6	5
AT5G15090	Detected	Detected	VOLTAGE DEPENDENT ANION CHANNEL 3 (VDAC3)	Encodes a voltage-dependent anion channel (VDAC: AT3G01280/VDAC1, AT5G67500/VDAC2, AT5G15090/VDAC3, AT5G57490/VDAC4, AT5G15090/VDAC5). VDACs are reported to be porin-type, beta-barrel diffusion pores. They are prominently localized in the outer mitochondrial membrane and are involved in metabolite exchange between the organelle and the cytosol. Purified VDAC3 is shown to have voltage-dependent an…	26.6	44.9	21.2	13.5		6	8	4	3
AT5G15200	Detected	Detected		Ribosomal protein S4;(source:Araport11)	43.4	48	42.9	10.1		15	21	13	3
AT5G15680	Detected	Detected		ARM repeat superfamily protein;(source:Araport11)	1.9	24.3	0.5	6.1		4	65	1	16
AT5G15870	Detected	Detected		glycosyl hydrolase family 81 protein;(source:Araport11)	30.1	40.3	7.1	26.3		15	46	4	19
AT5G16050	Detected	Detected	GENERAL REGULATORY FACTOR 5 (GRF5)	Encodes GF14 upsilon chain, a 14-3-3 gene family member.	38.4	49.6	35.8	22.8		13	22	9	5
AT5G16070	Detected	Detected		TCP-1/cpn60 chaperonin family protein;(source:Araport11)	47.3	42.8	31.2	27.1		25	9	17	13
AT5G16130	Detected	Detected		Ribosomal protein S7e family protein;(source:Araport11)	40	53.2	35.3	16.8		10	13	7	3
AT5G17170	Detected	Detected	ENHANCER OF SOS3-1 (ENH1)	rubredoxin family protein;(source:Araport11)	22.8	22.8	22.8	15.2		5	4	5	3
AT5G17410	Detected	Detected		Spc97 / Spc98 family of spindle pole body (SBP) component;(source:Araport11)	7.4	15.3	3.2	8.2		4	13	2	4
AT5G18110	Detected	Detected	NOVEL CAP-BINDING PROTEIN (NCBP)	Putative cap-binding protein;(source:Araport11)	56.1	55.2	55.7	18.6		21	27	16	4
AT5G18190	Detected	Detected	PHOTOREGULATORY PROTEIN KINASE 2 (PPK2)	Casein kinase involved in phosphorylation and ubiquination of RYR/PYLs, resulting in negative regulation of ABA response.	11	21.7	12.5	21.7		19	32	19	21
AT5G18230	Detected	Detected	(NOT3)	transcription regulator NOT2/NOT3/NOT5 family protein;(source:Araport11)	9.6	19.3	6.2	8.8		13	34	5	12
AT5G18410	Detected	Detected	PIROGI 121 (PIR121)	distorted trichomes and exhibits a diffuse actin cytoskeleton	17	30.7	8.9	21.8		19	52	10	31
AT5G18420	Detected	Detected	(NOT11)	CCR4-NOT transcription complex subunit;(source:Araport11)	47.8	62	47.8	31.2		23	45	19	9
AT5G18580	Detected	Detected	FASS 1 (FASS)	fass mutants have aberrant cell shapes due to defects in arrangement of cortical microtubules. Encodes a protein highly conserved in higher plants and similar in its C-terminal part to B' regulatory subunits of type 2A protein phosphatases. Interacts with an Arabidopsis type A subunit of PP2A in the yeast two-hybrid system.	10	12.5	6.3	13.8		4	10	3	5
AT5G19010	Detected	Detected	MITOGEN-ACTIVATED PROTEIN KINASE 16 (MPK16)	member of MAP Kinase	11.5	20.5	7.2	19.1		5	15	3	7
AT5G19140	Detected	Detected	(AILP1)	aluminum induced protein with YGL and LRDR motifs;(source:Araport11)	12.2	23.9	9.9	12.2		2	4	2	4
AT5G19390	Detected	Detected	(PHGAP2)	Encodes a protein with similarity to REN1, a Rho GTPase activating protein.It is cytoplasmic and plasma membrane associated in interphase, but during mitosis localizes to the CDZ/CDS in a POK-dependent manner.	9.5	24	5.6	17.5		8	25	4	13
AT5G19400	Detected	Detected	(SMG7)	Encodes SMG7, a protein that possesses an evolutionarily conserved EST1 domain and exhibits strong homology to human SMG6 (EST1A) and SMG7 (EST1C) proteins. SMG7 plays an evolutionarily conserved role in nonsense-mediated RNA decay (NMD). Required for exit from meiosis. Hypomorphic smg7 alleles render mutant plants sterile by causing an unusual cell-cycle arrest in anaphase II that is characteriz…	28.9	35.5	28.3	27		62	128	37	72
AT5G19510	Detected	Detected		Translation elongation factor EF1B/ribosomal protein S6 family protein;(source:Araport11)	33.5	27.2	13	4.9		6	5	3	1
AT5G19550	Detected	Detected	ASPARTATE AMINOTRANSFERASE 2 (ASP2)	Nitrogen metabolism. Major cytosolic isoenzyme controlling aspartate biosynthesis in the light. The mRNA is cell-to-cell mobile.	5.9	24.9	2.7	9.1		2	9	1	3
AT5G19760	Detected	Detected		Encodes a novel mitochondrial carrier capable of transporting both dicarboxylates (such as malate, oxaloacetate, oxoglutarate, and maleate) and tricarboxylates (such as citrate, isocitrate, cis-aconitate, and trans-aconitate).	9.7	14.8	7	4		3	5	2	1
AT5G19820	Detected	Detected	(KARYOPHERIN ENABLING THE TRANSPORT OF THE CYTOPLASMIC HYL1 (KETCH1)	Encodes an importin that transports HYL1, a component of the microprocessor, from the cytoplasm to the nucleus to constitute functional microprocessor, thereby affecting miRNA processing. Knockdown amiR mutants significantly reduced nuclear portion of HYL1 protein and correspondingly compromised the pri-miRNA processing in the nucleus.	5.6	16.4	2.8	9.8		8	32	4	11
AT5G20290	Detected	Detected		Ribosomal protein S8e family protein;(source:Araport11)	44.6	50.9	44.1	32.9		13	18	11	10
AT5G20490	Detected	Detected	(XIK)	Encodes a member of the type XI myosin protein family involved in root hair growth, trichome development, and organelle trafficking. Required for fast root hair growth. This gene appears to be expressed at low levels throughout the plant.	24.9	55	17.5	38.4		79	236	48	123
AT5G20890	Detected	Detected		TCP-1/cpn60 chaperonin family protein;(source:Araport11)	55	57.5	30.6	30.9		32	50	15	19
AT5G21326	Detected	Detected	CALCINEURIN B-LIKE PROTEIN (CBL)-INTERACTING PROTEIN KINASE 26 (CIPK26)	Ca2+regulated serine-threonine protein kinase family protein;(source:Araport11)	14.8	37.6	29.6	7.7		10	16	12	2
AT5G22060	Detected	Detected	DNAJ HOMOLOGUE 2 (J2)	Co-chaperonin similar to E. coli DnaJ	18.6	32.2	19.6	2.9		8	19	7	1
AT5G22330	Detected	Detected	RESISTANCE TO PSEUDOMONAS SYRINGAE PV MACULICOLA INTERACTOR 1 (RIN1)	P-loop containing nucleoside triphosphate hydrolases superfamily protein;(source:Araport11)	24.5	38.9	10	5.7		9	13	4	2
AT5G22510	Detected	Detected	ALKALINE/NEUTRAL INVERTASE E (INV-E)	Encodes a chloroplast-targeted alkaline/neutral invertase that is implicated in the development of the photosynthetic apparatus and nitrogen assimilation in seedlings to control the sucrose to hexose ratio.	6.2	21.7	6.6	5.5		3	14	4	3
AT5G22780	Detected	Detected		Adaptor protein complex AP-2, alpha subunit;(source:Araport11)	13.6	28	2.3	18.5		13	34	2	15
AT5G23060	Detected	Detected	CALCIUM SENSING RECEPTOR (CaS)	Encodes a chloroplast-localized protein that modulates cytoplasmic Ca2+ concentration and is crucial for proper stomatal regulation in response to elevations of external Ca2+. Phosphorylation of this protein is dependent on calcium.	31.3	43.9	32.3	28.4		10	24	9	8
AT5G23310	Detected	Detected	FE SUPEROXIDE DISMUTASE 3 (FSD3)	Fe superoxide dismutase	19.4	19.4	9.5	12.2		4	4	2	2
AT5G24165	Detected	Detected		hypothetical protein;(source:Araport11)	41.3	41.3	41.3	41.3		2	2	2	2
AT5G24520	Detected	Detected	TRANSPARENT TESTA GLABRA 1 (TTG1)	Required for the accumulation of purple anthocyanins in leaves and stems. Involved in trichome and root hair development. Controls epidermal cell fate specification. Affects dihydroflavonol 4-reductase gene expression. It is thought that a ternary complex composed of TT2, TT8 and TTG1 is necessary for correct expression of BAN in seed endothelium. Based on clonal analysis and other methonds TTG1 …	17.9	32.3	6.7	21.7		5	11	2	6
AT5G25460	Detected	Detected	DUF642 L-GALL RESPONSIVE GENE 2 (DGR2)	Encodes a DUF642 cell wall protein.	3.5	30.6	10.3	11.1		1	11	4	3
AT5G25757	Detected	Detected		RNA polymerase I-associated factor PAF67;(source:Araport11)	9.3	22.6	1.8	10.7		5	15	1	5
AT5G26280	Detected	Detected		TRAF-like family protein;(source:Araport11)	10.1	31.4	9.4	11.4		3	9	3	3
AT5G26360	Detected	Detected		TCP-1/cpn60 chaperonin family protein;(source:Araport11)	57.8	59.1	42.2	33.5		35	43	21	20
AT5G27640	Detected	Detected	TRANSLATION INITIATION FACTOR 3B1 (TIF3B1)	encodes a member of eukaryotic translation initiation factor 3B family.	9.1	25.3	6.4	22.1		7	22	5	21
AT5G27670	Detected	Detected	HISTONE H2A 7 (HTA7)	Encodes HTA7, a histone H2A protein.	21.3	29.3	34	15.3		2	5	5	1
AT5G27720	Detected	Detected	EMBRYO DEFECTIVE 1644 (emb1644)	Small nuclear ribonucleoprotein family protein;(source:Araport11)	44.2	47.3	44.2	9.3		8	9	7	1
AT5G27770	Detected	Detected		Ribosomal L22e protein family;(source:Araport11)	49.2	49.2	48.4	29		7	8	6	4
AT5G27850	Detected	Detected	(RPL18C)	Ribosomal protein L18e/L15 superfamily protein;(source:Araport11)	45.5	54.6	41.2	20.3		10	19	8	7
AT5G28060	Detected	Detected	(RPS24B)	Ribosomal protein S24e family protein;(source:Araport11)	27.1	27.1	19.6	8.3		4	6	2	1
AT5G28540	Detected	Detected	(BIP1)	Encodes the luminal binding protein BiP, an ER-localized member of the HSP70 family. BiP is composed of an N-terminal ATP binding domain and a C-terminal domain that binds to hydrophobic patches on improperly/incompletely folded proteins in an ATP-dependent manner. Involved in polar nuclei fusion during proliferation of endosperm nuclei.	38.4	54.9	41.1	46.3		33	81	29	70
AT5G28840	Detected	Detected	GDP-D-MANNOSE 3',5'-EPIMERASE (GME)	Encodes a protein with GDP-D-mannose 3',5'-epimerase activity. The enzyme is involved in ascorbate biosynthesis. It catalyzes the conversion of GDP-D-mannose to GDP-L-galactose.	13.5	15.7	9.8	2.9		4	7	3	1
AT5G28900	Detected	Detected		Calcium-binding EF-hand family protein;(source:Araport11)	3.9	16.8	4.7	10.5		2	11	2	4
AT5G30510	Detected	Detected	RIBOSOMAL PROTEIN S1 (RPS1)	ribosomal protein S1;(source:Araport11)	37	35.8	26.9	11.8		16	22	12	6
AT5G35430	Detected	Detected	(NOT10)	Tetratricopeptide repeat (TPR)-like superfamily protein;(source:Araport11)	41.5	60.8	38.8	46.6		47	128	32	81
AT5G35630	Detected	Detected	GLUTAMINE SYNTHETASE 2 (GS2)	chloroplastic glutamine synthetase The mRNA is cell-to-cell mobile.	35.1	42.8	32.8	17.7		13	25	11	5
AT5G35790	Detected	Detected	GLUCOSE-6-PHOSPHATE DEHYDROGENASE 1 (G6PD1)	Encodes a plastidic glucose-6-phosphate dehydrogenase that is sensitive to reduction by DTT and whose mRNA is more prevalent in developing organs but absent in the root.	1.7	14.4	1.7	7.8		1	6	1	4
AT5G35970	Detected	Detected		P-loop containing nucleoside triphosphate hydrolases superfamily protein;(source:Araport11)	18.8	36.8	5.8	33.2		18	42	5	28
AT5G36230	Detected	Detected		ARM repeat superfamily protein;(source:Araport11)	11.9	24.8	5.6	5.6		4	8	2	2
AT5G37640	Detected	Detected	UBIQUITIN 9 (UBQ9)	polyubiquitin gene with 4 ubiquitin repeats. The first ubiquitin repeat has 16 amino acid replacements.	33.2	36.3	33.2	33.5		24	20	21	27
AT5G37720	Detected	Detected	(ALY4)	Encodes a member of a family of proteins involved in export of RNAs from the nucleus and transcriptional coactivation.	11.4	42.9	4.3	17.9		3	11	1	4
AT5G37780	Detected	Detected	CALMODULIN 1 (CAM1)	encodes a calmodulin that is involved in thigmomorphogenesis. Gene expression is rapidly induced upon a variety of abiotic stimuli, including water spray, subirrigation, wind, touch, wounding, or darkness.	33.7	34.9	7.4	16.6		5	8	1	2
AT5G38430	Detected	Detected	RUBISCO SMALL SUBUNIT 1B (RBCS1B)	Encodes a member of the Rubisco small subunit (RBCS) multigene family: RBCS1A (At1g67090), RBCS1B (At5g38430), RBCS2B (At5g38420), and RBCS3B (At5g38410).	33.2	56.4	33.2	17.7		10	31	10	3
AT5G38480	Detected	Detected	GENERAL REGULATORY FACTOR 3 (GRF3)	general regulatory factor, a 14-3-3 gene	39.4	55.1	40.2	24		13	21	9	5
AT5G38660	Detected	Detected	ACCLIMATION OF PHOTOSYNTHESIS TO ENVIRONMENT (APE1)	mutant has Altered acclimation responses;	9.4	23.1	19.2	7.7		2	5	4	2
AT5G39980	Detected	Detected	EMBRYO LETHAL 3140 (EMB3140)	PDM3 belongs to the P subfamily of PPR proteins.Mutants have defective chloroplasts and accumulates unspliced plastid RNAs suggesting a role in RNA splicing.	9.7	12.8	1.5	8.9		6	7	1	5
AT5G40190	Detected	Detected		Identified in a screen for calmodulin-binding proteins obtained from an auxin treated cDNA library.	12	12	7.1	12.6		2	2	1	2
AT5G41520	Detected	Detected	RIBOSOMAL PROTEIN S10E B (RPS10B)	The gene belongs to the three-member Arabidopsis gene family encoding the eukaryote-specific protein S10e of the small cytoplasmic ribosomal subunit.	38.3	37.2	42.2	15		7	9	6	2
AT5G42080	Detected	Detected	DYNAMIN-LIKE PROTEIN (DL1)	Encodes a dynamin-like protein related to phragmoplastin. Mutations in this gene, in combination with mutation in ADL1E, result in defects in embryogenesis, cell plate formation and trichome branching. Also controls vascular patterning in combination with VAN3 and GNOM. DRP2B and DRP1A participate together in clathrin-coated vesicle formation during endocytosis.	50.2	64.1	55.7	34.3		37	133	34	35
AT5G42980	Detected	Detected	THIOREDOXIN 3 (TRX3)	encodes a cytosolic thioredoxin that reduces disulfide bridges of target proteins by the reversible formation of a disulfide bridge between two neighboring Cys residues present in the active site. Thioredoxins have been found to regulate a variety of biological reactions in prokaryotic and eukaryotic cells. The mRNA is cell-to-cell mobile.	35.6	44.9	35.6	11.9		4	8	4	3
AT5G43470	Detected	Detected	RECOGNITION OF PERONOSPORA PARASITICA 8 (RPP8)	Confers resistance to Peronospora parasitica. In arabidopsis ecotype Dijon-17, HRT-mediated signaling is dependent on light for the induction of hypersensitive response and resistance to turnip crinkle virus.	7.7	14.9	7.7	14.9		6	13	6	13
AT5G43830	Detected	Detected		aluminum induced protein with YGL and LRDR motifs;(source:Araport11)	17.9	29.1	17.9	5.2		3	6	3	1
AT5G43940	Detected	Detected	SENSITIVE TO HOT TEMPERATURES 5 (HOT5)	Encodes a glutathione-dependent formaldehyde dehydrogenase (also known as class III type alcohol dehydrogenase) reduces S-nitrosoglutathione (GSNO), the condensation product of glutathione and NO, that is a naturally occurring NO reservoir and also a reactive nitrogen intermediate. Gene expression is reduced by wounding and induced by salicylic acid. Is required for the acclimation of plants to h…	15.4	27.4	15.1	15.9		4	7	4	4
AT5G44070	Detected	Detected	CADMIUM SENSITIVE 1 (CAD1)	Phytochelatin synthase gene confers tolerance to cadmium ions. Catalyzes phytochelatin (PC) synthesis from glutathione (GSH) in the presence of Cd2+, Zn2+, Cu2+ and Fe3+, but not by Co2+ or Ni2+. The mRNA is cell-to-cell mobile.	28.7	43.3	28.9	24.5		16	22	13	13
AT5G45330	Detected	Detected	DECAPPING 5-LIKE (DCP5-L)	decapping 5-like protein;(source:Araport11)	6.8	29.1	1.9	9.5		5	24	2	7
AT5G45775	Detected	Detected		Ribosomal L5P family protein;(source:Araport11)	24.7	39	24.7	24.7		7	14	6	6
AT5G46290	Detected	Detected	3-KETOACYL-ACYL CARRIER PROTEIN SYNTHASE I (KASI)	Encodes beta-ketoacyl-[acyl carrier protein] synthase I (KASI). Crucial for fatty acid synthesis. Plays a role in chloroplast division and embryo development.	4.9	11.5	4.9	5.7		2	5	2	2
AT5G46630	Detected	Detected	ADAPTOR PROTEIN-2 MU-ADAPTIN (AP2M)	clathrin adaptor complexes medium subunit family protein, contains Pfam profile: PF00928 adaptor complexes medium subunit family; similar to micro-adaptins of clathrin coated vesicle adaptor complexes	6.3	23.1	6.3	5.3		3	9	3	2
AT5G46800	Detected	Detected	A BOUT DE SOUFFLE (BOU)	Seedling lethal mutation; Mitochondrial Carnitine Acyl Carrier-Like Protein	31.3	45.3	24.3	4.7		7	16	6	2
AT5G47010	Detected	Detected	LOW-LEVEL BETA-AMYLASE 1 (LBA1)	Required for nonsense-mediated mRNA decay. Involved in RNA interference. lba1 mutants has reduced sugar-induced expression of Atb- amylase, is hypersensitive to glucose and abscisic acid and resistant to mannose, and shows early flowering, short day-sensitive growth, and seed germination phenotypes. The mRNA is cell-to-cell mobile.	39.6	50.9	36	42		105	244	64	119
AT5G48300	Detected	Detected	ADP GLUCOSE PYROPHOSPHORYLASE 1 (ADG1)	Encodes the small subunit of ADP-glucose pyrophosphorylase. The small subunit is the catalytic isoform responsible for ADP-glucose pyrophosphorylase activity. The presence of the small subunit is required for large subunit stability. Two isoforms of the small subunit (ApS1 and ApS2) have been described. ApS1 is the major small subunit isoform present in all plant tissues tested. The mRNA is cell-…	6.3	31.7	9.4	7.9		3	16	4	3
AT5G48760	Detected	Detected		Ribosomal protein L13 family protein;(source:Araport11)	35	41.3	20.4	6.3		9	12	5	2
AT5G49460	Detected	Detected	ATP CITRATE LYASE SUBUNIT B 2 (ACLB-2)	One of the two genes encoding subunit B of the cytosolic enzyme ATP Citrate Lyase (ACL)	22.7	33.1	19.7	18.9		13	14	8	7
AT5G49720	Detected	Detected	GLYCOSYL HYDROLASE 9A1 (GH9A1)	Encodes a membrane-bound endo-1,4-beta-D-glucanase, involved in cellulose biosynthesis. Loss-of-function mutants have severe cellulose-deficient phenotypes. During cell elongation, KOR1 is associated with Golgi apparatus and early endosome. Inhibition of cellulose biosynthesis promoted a redistribution of KOR1 in subcellular locations. These observations suggest that deposition of cellulose invol…	6.1	10.8	1.6	5.6		3	6	1	3
AT5G49830	Detected	Detected	EXOCYST COMPLEX COMPONENT 84B (EXO84B)	Encodes a member of the exocyst complex gene family. The exocyst is a protein complex involved in tethering vesicles to the plasma membrane during regulated or polarized secretion.	1.7	15.3	1.7	9.6		1	9	1	8
AT5G50320	Detected	Detected	ELONGATA 3 (ELO3)	A subunit of Elongator, a histone acetyl transferase complex, consisting of six subunits (ELP1?ELP6), that copurifies with the elongating RNAPII in yeast and humans. Three Arabidopsis thaliana genes, encoding homologs of the yeast Elongator subunits ELP1, ELP3 (histone acetyl transferase), and ELP4 are responsible for the narrow leaf phenotype in elongata mutants and for reduced root growth that …	20	29.6	4.8	13.8		9	11	3	7
AT5G50850	Detected	Detected	MACCI-BOU (MAB1)	Transketolase family protein;(source:Araport11)	27.8	37.7	23.7	15.7		9	18	9	6
AT5G50920	Detected	Detected	CLPC HOMOLOGUE 1 (CLPC1)	Encodes a protein that is similar to ATP-dependent Clp protease ATP-binding subunit / ClpC. Involved in protein import into the chloroplast. May provide ATP source that drives the TIC (Translocon at the Inner envelope membrane of Chloroplasts) translocation machinery. Association of Hsp93 with the inner envelope membrane through its N domain is important for the functions of Hsp93 in vivo.	16	44	11.4	33.8		13	46	9	39
AT5G51070	Detected	Detected	EARLY RESPONSIVE TO DEHYDRATION 1 (ERD1)	ATP-dependent Clp protease regulatory subunit The mRNA is cell-to-cell mobile.	8	34.5	5.2	26.1		6	32	4	22
AT5G51110	Detected	Detected	SDIR1-INTERACTING PROTEIN1 (SDIRIP1)	Encodes a protein involved in Rubisco assembly that also mediates Abscisic acid-dependent stress response. It is a ubiquitination target of the intracellular E3 ligase SDIR1. It selectively regulates the expression of the downstream basic region/leucine zipper motif transcription factor gene ABA-INSENSITIVE5, rather than ABA-RESPONSIVE ELEMENTS BINDING FACTOR3 (ABF3) or ABF4, to regulate ABA-medi…	28.2	33.2	19.1	7.8		4	8	3	1
AT5G51750	Detected	Detected	SUBTILASE 1.3 (SBT1.3)	subtilase 1.3;(source:Araport11)	7.9	15.9	4.7	11.5		8	17	4	10
AT5G52470	Detected	Detected	FIBRILLARIN 1 (FIB1)	Encodes a fibrillarin, a key nucleolar protein in eukaryotes which associates with box C/D small nucleolar RNAs (snoRNAs) directing 2'-O-ribose methylation of the rRNA. This gene also encodes a novel box C/D snoRNA, U60.1f in its fifth intron that accumulates in seedlings and that their targeted residue on the 25 S rRNA is methylated.	29.6	32.1	29.2	9.7		8	12	7	4
AT5G52840	Detected	Detected		NADH-ubiquinone oxidoreductase-like protein;(source:Araport11)	20.1	23.1	5.9	8.9		3	4	1	1
AT5G53330	Detected	Detected		Ubiquitin-associated/translation elongation factor EF1B protein;(source:Araport11)	25.3	38.5	23.5	14.9		5	9	4	2
AT5G53480	Detected	Detected	HOMOLOG OF HUMAN KPNB1 (KPNB1)	ARM repeat superfamily protein;(source:Araport11)	4.7	16.9	2.4	11.2		4	18	2	12
AT5G53620	Detected	Detected		RNA polymerase II degradation factor;(source:Araport11)	24.8	39.6	24.9	25.4		45	94	29	47
AT5G54270	Detected	Detected	LIGHT-HARVESTING CHLOROPHYLL B-BINDING PROTEIN 3 (LHCB3)	Lhcb3 protein is a component of the main light harvesting chlorophyll a/b-protein complex of Photosystem II (LHC II).	10.6	16.2	7.5	3.8		3	4	2	1
AT5G54500	Detected	Detected	FLAVODOXIN-LIKE QUINONE REDUCTASE 1 (FQR1)	Encodes a flavin mononucleotide-binding flavodoxin-like quinone reductase that is a primary auxin-response gene.	4.5	7.8	13.2	7.8		1	1	2	1
AT5G54750	Detected	Detected	(TRAPPC3)	Part of multi-protein complex, acting as guanine nucleotide exchange factors (GEFs) and possibly as tethers, regulating intracellular trafficking.	17.1	35.2	20.1	7		3	6	3	1
AT5G54770	Detected	Detected	(THI1)	Encodes a thiamine biosynthetic gene that has a dual function in thiamine biosynthesis and mitochondrial DNA damage tolerance. It appears to be involved in producing the thiazole portion of thiamine (vitamin B1). A crystal structure of the protein reveals that it forms a 2-ring homo-octamer. The mRNA is cell-to-cell mobile.	3.7	18.1	3.7	3.7		1	5	1	1
AT5G55000	Detected	Detected	(FIP2)	FH protein interacting protein FIP2	20.8	27.2	8.7	8.4		4	8	2	1
AT5G55070	Detected	Detected		Dihydrolipoamide succinyltransferase;(source:Araport11)	6.9	26.3	7.3	3.4		3	10	3	1
AT5G55550	Detected	Detected		RNA-binding (RRM/RBD/RNP motifs) family protein;(source:Araport11)	3.3	23.2	12.3	3.3		1	11	4	1
AT5G56290	Detected	Detected	PEROXIN 5 (PEX5)	Encodes the peroxisomal targeting signal type 1 receptor that facilitates peroxisomal protein translocation. It recognizes proteins with the PTS1 consensus sequence (tripeptide SKL or a conserved variant) at the extreme C terminus. The protein has several domains, including C-terminal tetratricopeptide repeat motifs which act in binding the C-terminal "SKL" targeting signal. The mechanism of tran…	4.3	12	1.5	12.2		4	12	1	8
AT5G56710	Detected	Detected		Ribosomal protein L31e family protein;(source:Araport11)	32.8	32.8	33.6	26.1		4	6	4	3
AT5G57290	Detected	Detected	RIBOSOMAL P3 PROTEIN B (P3B)	60S acidic ribosomal protein family;(source:Araport11)	29.4	36.1	15.1	15.1		2	6	1	3
AT5G58140	Detected	Detected	PHOTOTROPIN 2 (PHOT2)	Membrane-bound protein serine/threonine kinase that functions as blue light photoreceptor in redundancy with PHO1. Involved in stomatal opening, chloroplast movement and phototropism. Mediates blue light-induced growth enhancements. PHOT1 and PHOT2 mediate blue light-dependent activation of the plasma membrane H+-ATPase in guard cell protoplasts. PHOT2 possesses two LOV (LOV1 and LOV2, for light-…	1.7	14.5	3	11.5		2	17	2	13
AT5G58290	Detected	Detected	REGULATORY PARTICLE TRIPLE-A ATPASE 3 (RPT3)	26S proteasome AAA-ATPase subunit RPT3 (RPT3) mRNA,	8.6	24	14.5	7.6		3	7	5	2
AT5G58430	Detected	Detected	EXOCYST SUBUNIT EXO70 FAMILY PROTEIN B1 (EXO70B1)	A member of EXO70 gene family, putative exocyst subunits, conserved in land plants. Arabidopsis thaliana contains 23 putative EXO70 genes, which can be classified into eight clusters on the phylogenetic tree. Targeted by AvrPtoB to manipulate the defense molecule secretion machinery.	9.5	25.3	8	10.9		5	18	4	9
AT5G59710	Detected	Detected	VIRE2 INTERACTING PROTEIN 2 (VIP2)	Encodes a nuclear-localized NOT (negative on TATA-less) domain-containing protein that interacts with the Agrobacterium VirE2 protein and is required for Agrobacterium-mediated plant transformation. It likely facilitates T-DNA integration into plant chromosomes and may play a role as a transcriptional regulator. The mRNA is cell-to-cell mobile.	9.1	12.1	4.2	6.7		7	10	3	5
AT5G59850	Detected	Detected		Ribosomal protein S8 family protein;(source:Araport11)	56.9	57.7	63.9	15.4		12	11	13	2
AT5G60170	Detected	Detected		RNA binding (RRM/RBD/RNP motifs) family protein;(source:Araport11)	5.8	18.4	2.4	10.3		9	37	4	14
AT5G60790	Detected	Detected	ATP-BINDING CASSETTE F1 (ABCF1)	member of GCN subfamily	20.7	36.1	10.1	32.1		14	46	7	30
AT5G61140	Detected	Detected	(BRR2C)	Encodes a predicted protein with 30% identity with MER3/RCK. Similar to yast Brr2p DEAD/DExH box ATP-dependent RNA helicase.	3.7	27.8	1.3	18.2		8	65	2	41
AT5G61170	Detected	Detected		Ribosomal protein S19e family protein;(source:Araport11)	48.3	48.3	48.3	22.4		8	11	7	4
AT5G62200	Detected	Detected	EMBRYO-SPECIFIC PROTEIN 3B (ATS3B)	Embryo-specific protein 3, (ATS3);(source:Araport11)	10	16.3	10	6.3		1	5	1	1
AT5G62300	Detected	Detected		Ribosomal protein S10p/S20e family protein;(source:Araport11)	29	34.7	29	9.7		6	8	5	1
AT5G62390	Detected	Detected	BCL-2-ASSOCIATED ATHANOGENE 7 (BAG7)	A member of Arabidopsis BAG (Bcl-2-associated athanogene) proteins, plant homologs of mammalian regulators of apoptosis. Plant BAG proteins are multi-functional and remarkably similar to their animal counterparts, as they regulate apoptotic-like processes ranging from pathogen attack, to abiotic stress, to plant development. Localized to the ER. Necessary for the proper maintenance of the unfolde…	33	39.5	34.8	19.7		31	56	24	14
AT5G62670	Detected	Detected	H(+)-ATPASE 11 (HA11)	H[+]-ATPase 11;(source:Araport11)	10.3	21.9	12.3	22.6		10	66	12	43
AT5G63420	Detected	Detected	EMBRYO DEFECTIVE 2746 (emb2746)	Encodes a member of the metallo-beta-lactamase protein family that plays a vital role in embryo morphogenesis and apical-basal pattern formation by regulating chloroplast development. In bacteria, RNase J plays an important role in rRNA maturation and in the 5&#8242; stability of mRNA.	26.9	34.4	22.5	27.6		66	126	57	65
AT5G63680	Detected	Detected		Pyruvate kinase family protein;(source:Araport11)	7.1	13.5	4.9	5.3		3	11	2	2
AT5G64140	Detected	Detected	RIBOSOMAL PROTEIN S28 (RPS28)	Encodes a putative ribosomal protein S28.	18.8	18.8	18.8	18.8		1	1	1	1
AT5G64270	Detected	Detected		splicing factor;(source:Araport11)	6	15.6	4.1	10.2		7	22	5	13
AT5G64330	Detected	Detected	NON-PHOTOTROPIC HYPOCOTYL 3 (NPH3)	Involved in blue light response signaling pathway; interacts with the blue light photoreceptor NPH1. Null mutations abolish phototrophic responses of etiolated seedlings to low fluence blue light. Protein contains multiple protein-protein interaction domains.	23.1	50	16.2	37.3		26	65	21	48
AT5G65010	Detected	Detected	ASPARAGINE SYNTHETASE 2 (ASN2)	Encodes asparagine synthetase (ASN2).	18.8	21.2	19.2	11.9		9	11	9	5
AT5G65220	Detected	Detected	PLASTID RIBOSOMAL PROTEINS OF THE 50S SUBUNIT 29 (PRPL29)	Ribosomal L29 family protein;(source:Araport11)	16.8	20.8	16.2	8.7		3	6	2	1
AT5G65430	Detected	Detected	GENERAL REGULATORY FACTOR 8 (GRF8)	member of 14-3-3 proteins. This protein is reported to interact with the BZR1 transcription factor involved in brassinosteroid signaling and may affect the nucleocytoplasmic shuttling of BZR1	28.1	43.5	28.1	21.5		9	18	9	5
AT5G66140	Detected	Detected	PROTEASOME ALPHA SUBUNIT D2 (PAD2)	Encodes alpha5 subunit of 20S proteosome complex involved in protein degradation.	14.4	31.6	10	10.8		3	6	2	2
AT5G66190	Detected	Detected	FERREDOXIN-NADP(+)-OXIDOREDUCTASE 1 (FNR1)	Encodes a leaf-type ferredoxin:NADP(H) oxidoreductase. It is present in both chloroplast stroma and thylakoid membranes but is more abundant in the thylakoid. The affinity of this enzyme for ferredoxin is slightly, but significantly, higher than AtLFNR2, an isoform of the same enzyme. AtLFNR1 forms a heterodimer with AtFNR2 and is also a prerequisite to attach AtFNR2 to the thylakoid membrane.	16	26.1	5.3	23.3		3	8	1	4
AT5G66470	Detected	Detected	(ERA-1)	GTP-binding protein Era-like protein;(source:Araport11)	7.3	19.4	5.2	8.7		3	7	2	3
AT5G66680	Detected	Detected	DEFECTIVE GLYCOSYLATION (DGL1)	Encodes a protein ortholog of human SOT48 or yeast WBP1, an essential protein subunit of the oligosaccharyltransferase (OST) complex, which is responsible for the transfer in the ER of the N-linked glycan precursor onto Asn residues of candidate proteins.	12.1	32	14	6		4	13	5	2
AT5G67385	Detected	Detected	NRL PROTEIN FOR CHLOROPLAST MOVEMENT1 (NCH1)	Phototropic-responsive NPH3 family protein;(source:Araport11)	4	14.9	1.8	8.4		2	9	1	4
AT5G67630	Detected	Detected		P-loop containing nucleoside triphosphate hydrolases superfamily protein;(source:Araport11)	10.2	27.1	4.5	10.9		4	12	2	4
AT1G11750		Detected	CLP PROTEASE PROTEOLYTIC SUBUNIT 6 (CLPP6)	One of several nuclear-encoded ClpPs (caseinolytic protease). Contains a highly conserved catalytic triad of Ser-type proteases (Ser-His-Asp). The name reflects nomenclature described in Adam et. al (2001).	0	21.8	15.6	4.2		0	4	4	1
AT1G13320		Detected	PROTEIN PHOSPHATASE 2A SUBUNIT A3 (PP2AA3)	one of three genes encoding the 65 kDa regulatory subunit of protein phosphatase 2A (PP2A)	0	17	4.3	13.8		0	7	2	7
AT1G18500		Detected	METHYLTHIOALKYLMALATE SYNTHASE-LIKE 4 (MAML-4)	Encodes an active Arabidopsis isopropylmalate synthase IPMS1. Involved in leucine biosynthesis. Do not participate in the chain elongation of glucosinolates. Expressed constitutively throughout the plant. Loss of IPMS1 can be compensated by a second isopropylmalate synthase gene IPMS2 (At1g74040). The mRNA is cell-to-cell mobile.	0	10.9	13.8	11.9		0	5	8	6
AT1G54520		Detected	FLUCTUATING-LIGHT- ACCLIMATION PROTEIN1 (FLAP1)	FLAP1 is a chloroplast membrane protein of unknown function. When grown in variable light mutants have reduced chloroplast number and size. NPQ is increased relative to wild type under low light.	0	9.5	3.3	3.3		0	3	1	1
AT1G54780		Detected	THYLAKOID LUMEN PROTEIN 18.3 (TLP18.3)	Encodes a thylakoid lumen protein regulating photosystem II repair cycle. Has acid phosphatase activity. The mRNA is cell-to-cell mobile.	0	13	3.5	14.7		0	3	1	3
AT1G62640		Detected	3-KETOACYL-ACYL CARRIER PROTEIN SYNTHASE III (KAS III)	3-ketoacyl-acyl carrier protein synthase III (KAS III)	0	0	3.2	3.2		0	0	1	1
AT1G74060		Detected		Ribosomal protein L6 family protein;(source:Araport11)	50.6	0	42.5	17.6		17	0	13	4
AT2G01130		Detected		DEA(D/H)-box RNA helicase family protein;(source:Araport11)	0	9.4	1.8	2.1		0	11	2	2
AT2G26080		Detected	GLYCINE DECARBOXYLASE P-PROTEIN 2 (GLDP2)	glycine decarboxylase P-protein 2;(source:Araport11)	0	20.7	6	17.6		0	34	7	17
AT2G26570		Detected	WEAK CHLOROPLAST MOVEMENT UNDER BLUE LIGHT 1 (WEB1)	Encodes a coiled-coil protein WEB1 (weak chloroplast movement under blue light 1). WEB1, together with another coiled-coil protein WEB2/PMI2 (At1g66840), maintains the chloroplast photorelocation movement velocity.	0	23.1	1.2	12.1		0	16	1	7
AT2G27860		Detected	UDP-D-APIOSE/UDP-D-XYLOSE SYNTHASE 1 (AXS1)	Encodes UDP-d-apiose/UDP-d-xylose synthase that requires NAD+ for enzymatic activity and is strongly inhibited by UDP-d-galacturonate.	0	17.2	4.9	15.2		0	5	2	4
AT2G33430		Detected	DIFFERENTIATION AND GREENING-LIKE 1 (DAL1)	Encodes a multiple organellar RNA editing factor, a chloroplast protein which is required for the maturation of the plastid ribosomal RNAs and is essential for chloroplast differentiation.Member of MORF family consisting of of nine full-length proteins encoded in the nuclear genome. MORF proteins are required for all RNA editing events in plastids and for many, possibly also all, sites in mitocho…	0	14.6	4.1	6.8		0	3	1	1
AT2G36580		Detected		Pyruvate kinase family protein;(source:Araport11)	0	12.7	10.8	8.3		0	6	4	4
AT2G37270		Detected	RIBOSOMAL PROTEIN 5B (RPS5B)	One of two genes encoding the ribosomal protein S5. Expressed at a lower level compared to ATRPS5A.	0	0	24.6	25.6		0	0	7	5
AT2G43950		Detected	CHLOROPLAST OUTER ENVELOPE PROTEIN 37 (OEP37)	Constitutes a peptide sensitive ion channel in chloroplast outer membranes. Accumulates in germinating seeds and developing embryos.	0	13.7	2.7	3.2		0	4	1	1
AT3G06850		Detected	(BCE2)	dihydrolipoamide branched chain acyltransferase	0	25.3	19.9	13.3		0	9	7	5
AT3G09740		Detected	SYNTAXIN OF PLANTS 71 (SYP71)	syntaxin of plants 71 (SYP71)	0	20.7	9.4	5.6		0	10	2	1
AT3G11930		Detected		Adenine nucleotide alpha hydrolases-like superfamily protein;(source:Araport11)	0	27.4	6	13.9		0	4	1	2
AT3G48560		Detected	CHLORSULFURON/IMIDAZOLINONE RESISTANT 1 (CSR1)	Catalyzes the formation of acetolactate from pyruvate, the first step in valine and isoleucine biosynthesis. Requires FAD, thiamine pyrophosphate and Mg. Inhibited by the sulphonylurea herbicide, chlorsulphuron, and the imidazolinone herbicide, imazapyr. The obtained crystal structure of acetohydroxyacid synthase AHAS, EC 2.2.1.6)in complex with herbicides of the sulphonylurea and imidazolinone f…	0	4.5	4.5	11		0	2	3	6
AT3G58640		Detected		Mitogen activated protein kinase kinase kinase-like protein;(source:Araport11)	0	12.2	2.6	7		0	13	2	11
AT4G04910		Detected	N-ETHYLMALEIMIDE SENSITIVE FACTOR (NSF)	N-ethylmaleimide sensitive factor	0	22	1.6	14.2		0	12	1	9
AT4G11380		Detected		Adaptin family protein;(source:Araport11)	0	24.5	8.6	13.9		0	31	7	15
AT4G16130		Detected	ARABINOSE KINASE (ARA1)	Similar to galactokinase.	0	12	1.3	7.9		0	10	1	7
AT4G19510		Detected		Disease resistance protein (TIR-NBS-LRR class);(source:Araport11)	0	13.9	1	14.5		0	14	1	13
AT4G31300		Detected	(PBA1)	Encodes 20S proteasome subunit PBA1 (PBA1). PBA1 acts as a plant caspase-3-like enzyme.	6.4	0	6.4	6.4		1	0	1	2
AT4G38630		Detected	REGULATORY PARTICLE NON-ATPASE 10 (RPN10)	Regulatory particle non-ATPase subunit of the 26S proteasome with multiubiquitin-chain-binding capabilities	0	12.2	5.4	2.9		0	4	2	1
AT5G02120		Detected	ONE-HELIX LHC-LIKE PROTEIN 1 (OHP1)	Encodes a one helix protein homologous to cyanobacterial high-light inducible proteins. The protein is localized to the thylakoid membrane and its transcript is transiently induced by exposure to high light conditions. The mRNA is cell-to-cell mobile.	0	10.9	10.9	10.9		0	1	1	1
AT5G02940		Detected		ion channel POLLUX-like protein, putative (DUF1012);(source:Araport11)	0	26.8	1.5	19.1		0	28	1	16
AT5G12120		Detected		Ubiquitin-associated/translation elongation factor EF1B protein;(source:Araport11)	0	3.2	1.8	1.8		0	4	1	1
AT5G19220		Detected	ADP GLUCOSE PYROPHOSPHORYLASE LARGE SUBUNIT 1 (APL1)	Encodes the large subunit of ADP-glucose pyrophosphorylase which catalyzes the first, rate limiting step in starch biosynthesis. The large subunit plays a regulatory role whereas the small subunit (ApS) is the catalytic isoform. Four isoforms (ApL1-4) have been identified. ApL1 is the major large subunit isoform present in leaves. Mutational analysis of APS1 suggests that APL1 and APL2 can compen…	0	25.3	2.7	2.7		0	12	1	1
AT5G20000		Detected		AAA-type ATPase family protein;(source:Araport11)	0	0	5	10.7		0	0	2	3
AT5G22090		Detected	ENHANCER OF ABA CO-RECEPTOR 1 (EAR1)	EAR1 is a negative regulator of ABA signaling that enhances the activity of all six clade A PP2Cs (ABI1, ABI2, HAB1, HAB2, AHG1, AHG3) by interacting with and releasing the N-terminal autoinhibition of these proteins. EAR1 indirectly affects OST1 activity through enhancing ABI1 activity. The EAR1 141-287 fragment is sufficient for the functioning of EAR1 in ABA responses; the 131-248 region harbo…	0	0	2.8	2.8		0	0	1	1
AT5G22640		Detected	EMBRYO DEFECTIVE 1211 (emb1211)	EMB1211 is a MORN (multiple membrane occupation and recognition nexus) motif containing protein involved in embryo development and chloroplast biogenesis. The mRNA is cell-to-cell mobile.	0	3.9	1.2	3.9		0	3	1	3
AT5G45390		Detected	CLP PROTEASE P4 (CLPP4)	One of several nuclear-encoded ClpPs (caseinolytic protease). Contains a highly conserved catalytic triad of Ser-type proteases (Ser-His-Asp). The name reflects nomenclature described in Adam et. al (2001). The mRNA is cell-to-cell mobile.	0	8.2	8.2	4.1		0	2	2	1
AT5G52920		Detected	PLASTIDIC PYRUVATE KINASE BETA SUBUNIT 1 (PKP-BETA1)	encodes a dominant chloroplast pyruvate kinase beta subunit. Important for seed oil biosynthesis. Ubiquitously expressed, with significantly increased expression in maturing seeds. The mutant plant has wrinkled seeds, with a 50-70% reduction in seed fatty acid content. The mRNA is cell-to-cell mobile.	0	3.6	1.9	1.9		0	2	1	1
AT5G54440		Detected	CLUB (CLUB)	Encodes a putative TRAPPII tethering factor required for cell plate assembly during cytokinesis. Part of multi-protein complex, acting as guanine nucleotide exchange factors (GEFs) and possibly as tethers, regulating intracellular trafficking.	0	11	0.9	8.1		0	12	1	9
AT5G56350		Detected		Pyruvate kinase family protein;(source:Araport11)	0	13.9	2	9.8		0	4	1	5
AT5G56630		Detected	PHOSPHOFRUCTOKINASE 7 (PFK7)	phosphofructokinase 7;(source:Araport11)	0	17.3	2.7	2.7		0	7	1	1
AT5G56950		Detected	NUCLEOSOME ASSEMBLY PROTEIN 1;3 (NAP1;3)	Encodes a member of a small gene family of proteins with similarity to nucleosome assembly proteins.May function in nucleotide excision repair. Loss of function mutations have no obvious visible phenotypes but do seem to affect transcription of NER related genes. Plants mutated in three ubiquitously expressed NAP1 genes (NAP1;1~NAP1;3) and organ-specifically expressed NAP1;4 gene show hypersensit…	0	0	6.2	4.5		0	0	2	1
AT5G61410		Detected	D-RIBULOSE-5-PHOSPHATE-3-EPIMERASE (RPE)	Arabidopsis thaliana ribulose-5-phosphate-3-epimerase mRNA	0	5.7	5.7	6.8		0	1	1	1
AT5G64050		Detected	GLUTAMATE TRNA SYNTHETASE (ERS)	Glutamate-tRNA ligase. Targeted to mitochondria and chloroplast. Its inactivation causes developmental arrest of chloroplasts and mitochondria in Nicotiana benthamiana.	0	1.8	6.3	5.3		0	1	3	2
AT5G65720		Detected	NITROGEN FIXATION S (NIFS)-LIKE 1 (NFS1)	Encodes a cysteine desulfurase whose activity is dependent on AtSufE activation. It requires pyridoxal phosphate (PLP) for proper folding. Its catalytic efficiency is increase three-fold in the presence of AtFH (frataxin).	0	12.4	3.4	13		0	5	1	4
AT5G66760		Detected	SUCCINATE DEHYDROGENASE 1-1 (SDH1-1)	One of two genes in Arabidopsis that encode a flavoprotein subunit of the mitochondrial succinate dehydrogenase complex. The mRNA is cell-to-cell mobile.	0	5.8	2.2	6.2		0	3	1	3
AT1G01100	Detected		60S ACIDIC RIBOSOMAL PROTEIN P1-1 (RPP1A)	Co-orthologous gene of large ribosomal subunit protein RPP1.	67.9	82.1	0	50.9		7	11	0	4
AT1G01610	Detected		GLYCEROL-3-PHOSPHATE SN-2-ACYLTRANSFERASE 4 (GPAT4)	bifunctional sn-glycerol-3-phosphate 2-O-acyltransferase/phosphatase. Involved in cutin assembly and is functionally redundant with GPAT8.	8.5	22.1	0	7.2		4	9	0	3
AT1G01620	Detected		PLASMA MEMBRANE INTRINSIC PROTEIN 1C (PIP1C)	a member of the plasma membrane intrinsic protein subfamily PIP1. localizes to the plasma membrane and exhibits water transport activity in Xenopus oocyte. expressed ubiquitously and protein level decreases slightly during leaf development.	21.7	34.6	21.7	0		8	14	7	0
AT1G01960	Detected		EMBRYO SAC DEVELOPMENT ARREST 10 (EDA10)	Encodes one of the functionally redundant ARF guanine-nucleotide exchange factors (ARF-GEFs). Functions as regulators of post-Golgi trafficking.	0.6	7.4	0	4.2		1	13	0	6
AT1G02140	Detected		MAGO NASHI (MAGO)	Encodes a homologue of the exon junction complex (EJC) component MAGO that participates in intron-mediated enhancement of gene expression.	20.7	44.7	26	0		3	7	3	0
AT1G02500	Detected		S-ADENOSYLMETHIONINE SYNTHETASE 1 (SAM1)	encodes a S-adenosylmethionine synthetase. SAM1 is regulated by protein S-nitrosylation. The covalent binding of nitric oxide (NO) to the Cys114 residue inhibits the enzyme activity.	35.9	47.1	36.6	0		10	24	10	0
AT1G03970	Detected		G-BOX BINDING FACTOR 4 (GBF4)	encodes a basic leucine zipper G-box binding factor that can bind to G-box motifs only as heterodimers with GBF2 or GBF3. A single amino acid change can confer G-box binding as homodimers.	11.1	36.7	0	0		2	9	0	0
AT1G04170	Detected		EUKARYOTIC TRANSLATION INITIATION FACTOR 2 GAMMA SUBUNIT (EIF2 GAMMA)	protein synthesis initiation factor eIF2 gamma The mRNA is cell-to-cell mobile.	13.8	32.5	8	0		5	12	3	0
AT1G04510	Detected		MOS4-ASSOCIATED COMPLEX 3A (MAC3A)	Encodes MAC3A, a U-box proteins with homology to the yeast and human E3 ubiquitin ligase Prp19. Associated with the MOS4-Associated Complex (MAC). Involved in plant innate immunity.	6.3	12.2	0	3.3		3	5	0	1
AT1G04680	Detected			Pectin lyase-like superfamily protein;(source:Araport11)	8.1	11.8	5.1	0		3	4	2	0
AT1G04690	Detected		POTASSIUM CHANNEL BETA SUBUNIT 1 (KAB1)	potassium channel beta subunit 1;(source:Araport11)	7.6	18	4.6	0		2	5	1	0
AT1G04990	Detected			Zinc finger C-x8-C-x5-C-x3-H type family protein;(source:Araport11)	4.7	8.2	0	0		1	2	0	0
AT1G06000	Detected		(UGT89C1)	encodes a flavonol-7-O-rhamnosyltransferase involved in the formation of rhamnosylated flavonols	6	14.7	0	8.3		2	5	0	2
AT1G06220	Detected		MATERNAL EFFECT EMBRYO ARREST 5 (MEE5)	Encodes a protein with similarity to splicing factor Snu114. Snu114 is thought to be involved in activation of the splicosome. Loss of GFA1 function results in reduced female fertility. Approximately 50% of ovules abort due to defects in the female gametophyte. In mutant gametophytes antipodal cells express egg cell markers suggesting a defect in specification of cell fate.GFA1 is also required t…	5.4	18.5	0	20.9		4	15	0	16
AT1G07140	Detected		(SIRANBP)	Encodes a putative Ran-binding protein (siRanBP).	4.8	20.2	0	0		1	3	0	0
AT1G07360	Detected		MOS4-ASSOCIATED COMPLEX SUBUNIT 5A (MAC5A)	Encodes MAC5A, a component of the MOS4-associated complex (MAC) that contributes to snc1- mediated autoimmunity. MAC is a highly conserved nuclear protein complex associated with the spliceosome. Homologues include AT1G07360 (MAC5A), AT2G29580 (MAC5B) and AT5G07060 (MAC5C).	5	18.1	0	8.7		2	13	0	3
AT1G08050	Detected			Zinc finger (C3HC4-type RING finger) family protein;(source:Araport11)	2.5	12.2	0	3.1		1	6	0	2
AT1G08200	Detected		UDP-D-APIOSE/UDP-D-XYLOSE SYNTHASE 2 (AXS2)	Encodes a putative UDP-D-apiose/UPD-D-xylose synthetase.	12.3	17.2	0	0		4	5	0	0
AT1G08360	Detected			Ribosomal protein L1p/L10e family;(source:Araport11)	39.4	58.3	36.1	0		12	17	9	0
AT1G09270	Detected		IMPORTIN ALPHA ISOFORM 4 (IMPA-4)	Protein interacts with Agrobacterium proteins VirD2 and VirE2.	7.5	8.7	7.5	0		3	5	3	0
AT1G09310	Detected			plant/protein (Protein of unknown function, DUF538);(source:Araport11)	14	33.5	0	0		3	5	0	0
AT1G09660	Detected			RNA-binding KH domain-containing protein;(source:Araport11)	3.4	11.7	0	0		1	2	0	0
AT1G09690	Detected			Translation protein SH3-like family protein;(source:Araport11)	27.4	37.8	22.6	0		7	9	6	0
AT1G10590	Detected			Nucleic acid-binding, OB-fold-like protein;(source:Araport11)	20.9	26.6	11.5	0		3	4	2	0
AT1G10840	Detected		TRANSLATION INITIATION FACTOR 3 SUBUNIT H1 (TIF3H1)	Encodes eukaryotic initiation factor 3H1 subunit (TIF3H1).	11.6	19.3	8	0		4	7	2	0
AT1G12000	Detected			Phosphofructokinase family protein;(source:Araport11)	3.2	7.8	0	14.1		1	3	0	7
AT1G12230	Detected			Aldolase superfamily protein;(source:Araport11)	2.6	17.6	0	0		1	7	0	0
AT1G12920	Detected		EUKARYOTIC RELEASE FACTOR 1-2 (ERF1-2)	Encodes a eukaryotic release factor one homolog.	9.9	19.4	0	5.3		4	8	0	2
AT1G13730	Detected			Nuclear transport factor 2 (NTF2) family protein with RNA binding (RRM-RBD-RNP motifs) domain-containing protein;(source:Araport11)	5.4	9.8	0	7.5		2	5	0	2
AT1G13980	Detected		GNOM (GN)	Encodes a GDP/GTP exchange factor for small G-proteins of the ADP ribosylation factor (RAF) class, and as regulator of intracellular trafficking. Homologous to Sec7p and YEC2 from yeast. Involved in the specification of apical-basal pattern formation. Essential for cell division, expansion and adhesion. It appears that heteotypic binding between the DCB and C-terminal domains of two GNOM proteins…	2.8	16.5	0	8.3		4	50	0	16
AT1G14320	Detected		SUPPRESSOR OF ACAULIS 52 (SAC52)	Encodes a ribosomal protein L10 and may be involved in translation regulation. Semi-dominant mutations in SAC552 can suppress defects in acaulis5, which encodes a thermospermine synthase, by enhancing translation of acl5 and itself.	30.5	34.6	23.2	0		9	12	8	0
AT1G15200	Detected			protein-protein interaction regulator family protein;(source:Araport11)	4.5	8.4	0	2.5		1	3	0	1
AT1G15920	Detected		CCR4-ASSOCIATED FACTOR 1H (CAF1H)	Deadenylase.	4.2	17.8	0	4.2		1	3	0	1
AT1G15930	Detected			Ribosomal protein L7Ae/L30e/S12e/Gadd45 family protein;(source:Araport11)	41	41	41	0		6	7	6	0
AT1G16520	Detected		NAI2-INTERACTING PROTEIN 2 (NAIP2)	NAI1 interacting protein, involved in ER body and vesicle formation.	12	11.4	0	0		3	3	0	0
AT1G18450	Detected		ACTIN-RELATED PROTEIN 4 (ARP4)	Encodes a gene similar to actin-related proteins in other organisms. Member of nuclear ARP family of genes. Component of chromatin remodeling complexes, involved in chromatin-mediated gene regulation. Phenotype of the arp4-1 mutant allele revealed partial sterility due to defects in anther development. Targeting the distinct, 3' UTR of AtARP4 transcripts with RNA interference caused a drastic red…	18.4	20.4	0	22		7	9	0	5
AT1G19370	Detected			membrane protein;(source:Araport11)	1.8	22.2	0	13.2		1	13	0	6
AT1G20960	Detected		EMBRYO DEFECTIVE 1507 (emb1507)	Similar to DEAD/DExH box ATP-dependent RNA helicase . Required for proper splicing of FLC. Mutants have reduced FLC levels and are early flowering.	3.9	25.9	0	17.8		7	52	0	36
AT1G21190	Detected		SM-LIKE 3A (LSM3A)	Small nuclear ribonucleoprotein family protein;(source:Araport11)	47.4	46.4	29.9	0		6	6	3	0
AT1G21600	Detected		PLASTID TRANSCRIPTIONALLY ACTIVE 6 (PTAC6)	Present in transcriptionally active plastid chromosomes. Involved in plastid gene expression.	2.7	24.4	0	0		1	5	0	0
AT1G21780	Detected			BTB/POZ domain-containing protein. Contains similarity to gb:AJ000644 SPOP (speckle-type POZ protein) from Homo sapiens and contains a PF:00651 BTB/POZ domain. ESTs gb:T75841, gb:R89974, gb:R30221, gb:N96386, gb:T76457, gb:AI100013 and gb:T76456 come from this gene;supported by full-length. Interacts with CUL3A and CUL3B.	6.1	19	0	0		2	5	0	0
AT1G22060	Detected			sporulation-specific protein;(source:Araport11)	2.4	40.4	0	16.5		4	102	0	31
AT1G22620	Detected		SUPPRESSOR OF ACTIN 1 (SAC1)	SAC domain phosphoinositide (3,5)P2 phosphatase. Colocalized with a Golgi Marker. Required for normal cell morphogenesis, cell wall synthesis, and actin organization.	1	12.7	0	8.3		1	9	0	6
AT1G23080	Detected		PIN-FORMED 7 (PIN7)	Encodes a novel component of auxin efflux that is located apically in the basal cell and is involved during embryogenesis in setting up the apical-basal axis in the embryo. It is also involved in pattern specification during root development. In roots, it is expressed at lateral and basal membranes of provascular cells in the meristem and elongation zone, whereas in the columella cells it coincid…	2	4.4	0	2		1	5	0	2
AT1G23190	Detected		PHOSPHOGLUCOMUTASE 3 (PGM3)	Encodes a cytosolic phosphoglucomutase (PGM). Two Arabidopsis PGM proteins (AT1G70730/PGM2 and AT1G23190/PGM3) have high sequence similarities and redundant functions. Mature plants possessing a single cPGM allele had a major reduction in cPGM activity. Whereas pgm2 and pgm3 single mutants are undistinguishable from the wild type, loss of both PGM2 and PGM3 severely impairs male and female gameto…	9.4	30.4	0	20.4		4	14	0	15
AT1G23820	Detected		SPERMIDINE SYNTHASE 1 (SPDS1)	Spermidine synthase.	4	17.1	0	4.3		1	4	0	1
AT1G26880	Detected			Ribosomal protein L34e superfamily protein;(source:Araport11)	22.5	22.5	0	0		3	5	0	0
AT1G27310	Detected		NUCLEAR TRANSPORT FACTOR 2A (NTF2A)	Encodes an ortholog of yeast NTF2, a nuclear envelop transport protein that functions as the nuclear import receptor for RanGDP, an essential player in nucleocytoplasmic transport.	8.2	8.2	8.2	0		1	1	1	0
AT1G27400	Detected			Ribosomal protein L22p/L17e family protein;(source:Araport11)	51.7	38.6	52.8	0		13	16	12	0
AT1G27650	Detected		(ATU2AF35A)	U2 auxiliary factor small subunit. The atU2AF35a protein and its homolog, atU2AF35b, contain most of the conserved domains of hsU2AF35, including the psiRRM, one RS domain, two zinc fingers, and the two regions for interacting with U2AF large subunit. Both proteins lack the stretch of glycines present in human U2AF35. The sequences are overall 83% identical, and each Arabidopsis homolog shows app…	10.8	10.8	10.1	0		3	4	2	0
AT1G27752	Detected			Ubiquitin system component Cue protein;(source:Araport11)	1.3	3.8	0	6.3		2	6	0	5
AT1G27970	Detected		NUCLEAR TRANSPORT FACTOR 2B (NTF2B)	Encodes an ortholog of yeast NTF2, a nuclear envelop transport protein that functions as the nuclear import receptor for RanGDP, an essential player in nucleocytoplasmic transport. The mRNA is cell-to-cell mobile.	7.5	21.6	7.5	0		1	2	1	0
AT1G28520	Detected		VASCULAR PLANT ONE ZINC FINGER PROTEIN (VOZ1)	VOZ transcription factor which acts as positive regulator of several salt-responsive genes. Functionally redundant in salt stress with VOZ2.	5.8	9.7	0	5.8		2	7	0	2
AT1G29370	Detected			RNA polymerase II degradation factor-like protein (DUF1296);(source:Araport11)	5.1	12.3	1.2	0		8	11	1	0
AT1G29400	Detected		MEI2-LIKE PROTEIN 5 (ML5)	A member of mei2-like gene family, predominantly plant-based family of genes encoding RNA binding proteins with characteristic presence of a highly conserved RNA binding motif first described in the mei2 gene of the fission yeast S. pombe. In silico analyses reveal nine mei2 -like genes in A. thaliana. They were grouped into four distinct clades, based on overall sequence similarity and subfamily…	2.6	20.8	0	16.6		2	33	0	16
AT1G29880	Detected			glycyl-tRNA synthetase / glycine-tRNA ligase;(source:Araport11)	2.1	26.9	0	16.7		1	20	0	12
AT1G30230	Detected		EUKARYOTIC ELONGATION FACTOR 1B BETA 1 (EEF-1BB1)	Encodes a guanine nucleotide exchange factor that plays an important role in translation elongation. It is localized in the plasma membrane and cytosol. Mutants display ectopic lignin deposition as well as cell expansion defects	12.7	25.4	12.7	0		5	5	3	0
AT1G30580	Detected		(ENGD-1)	GTP binding protein;(source:Araport11)	7.1	26.4	7.1	0		3	10	2	0
AT1G30680	Detected		ARABIDOPSIS TWINKLE HOMOLOG (ATH)	Twinkle is a dual localized (mitochondria and chloroplast) DNA primase-helicase. It synthesizes RNA primers from a 5&#8242; -(G/C)GGA-3&#8242; template, where the last two 3' nucleotides are cryptic. Mitochondrial protein involved in DNA replication which binds to DNA polymerases, Pol1A and Pol1B.	5.2	25.1	0	18.2		3	14	0	14
AT1G31440	Detected		SH3 DOMAIN-CONTAINING PROTEIN 1 (SH3P1)	SH3 domain-containing protein;(source:Araport11)	4.6	20.5	0	3.2		2	7	0	1
AT1G31730	Detected		ADAPTOR PROTEIN COMPLEX 4E (AP4E)	Encodes a component of the AP4 complex and is involved in vacuolar sorting of storage proteins.	2.2	12.4	0	5		2	15	0	6
AT1G32550	Detected		FERREDOXIN C 2 (FdC2)	Encodes FdC2, a ferredoxin protein capable of alternative electron partitioning. FdC1 level increases in conditions of acceptor limitation at PSI.	5.7	5.7	5.7	0		1	1	1	0
AT1G32790	Detected		CTC-INTERACTING DOMAIN 11 (CID11)	RNA-binding protein, putative, similar to RNA-binding protein GB:CAB40027 GI:4539439 from (Arabidopsis thaliana).Member of a family of PAB2 binding domain proteins.	3.2	12.8	5.9	0		1	6	2	0
AT1G33990	Detected		METHYL ESTERASE 14 (MES14)	Encodes a protein predicted to act as a carboxylesterase. It has similarity to the SABP2 methyl salicylate esterase from tobacco. This protein does not act on methyl IAA, methyl JA, MeSA, MeGA4, or MEGA9 in vitro.	2.6	11.8	0	0		1	5	0	0
AT1G35160	Detected		GF14 PROTEIN PHI CHAIN (GF14 PHI)	GF14 protein phi chain member of 14-3-3 protein family. This protein is reported to interact with the BZR1 transcription factor involved in brassinosteroid signaling and may affect the nucleocytoplasmic shuttling of BZR1 The mRNA is cell-to-cell mobile.	38	50.2	32.2	0		15	25	11	0
AT1G35340	Detected			ATP-dependent protease La (LON) domain protein;(source:Araport11)	5.8	4.5	4.5	0		1	1	1	0
AT1G35580	Detected		CYTOSOLIC INVERTASE 1 (CINV1)	CINV1 / A/N-InvG is an alkaline/neutral invertase that breaks sucrose down into fructose and glucose (GH100). The exact localization of CINV1 remains under investigation but there is evidence that fluorescently-tagged CINV1 localizes to the cytoplasm. atinvg mutants have reduced root growth, reduced invertase activity, and increased expression of antioxidant genes under basal conditions. The leve…	5.9	17.2	0	17.8		3	9	0	8
AT1G36160	Detected		ACETYL-COA CARBOXYLASE 1 (ACC1)	Encodes acetyl-CoA carboxylase. Mutant displays uncoordinated cell divisions which are enhanced by cytokinins. Mutant also has aberrant organization of the apical region in the embryo and abnormal root and shoot development and is deficient in freezing tolerance after cold acclimation. Essential for very long chain fatty acid elongation. The mRNA is cell-to-cell mobile.	1.7	31.5	0	17.2		3	73	0	32
AT1G42960	Detected			expressed protein localized to the inner membrane of the chloroplast.	9.5	9.5	9.5	0		1	1	1	0
AT1G45201	Detected		TRIACYLGLYCEROL LIPASE-LIKE 1 (TLL1)	Target of AtGRP7 regulation.	8	26.4	0	6.2		3	10	0	2
AT1G47550	Detected		EXOCYST COMPLEX COMPONENT SEC3A (SEC3A)	Encodes a member of the exocyst complex gene family. The exocyst is a protein complex involved in tethering vesicles to the plasma membrane during regulated or polarized secretion. It binds phosphoinositide lipids.	5.3	15.5	0	9.1		4	16	0	8
AT1G47830	Detected		ADAPTOR 55 PROTEIN 2 SMALL SUBUNIT (AP2S)	SNARE-like superfamily protein;(source:Araport11)	12.7	17.6	0	0		2	3	0	0
AT1G48610	Detected			AT hook motif-containing protein;(source:Araport11)	21.2	10.9	0	30.7		3	2	0	4
AT1G49040	Detected		STOMATAL CYTOKINESIS-DEFECTIVE 1 (SCD1)	Encodes soluble protein containing N-terminal DENN domain and eight C-terminal WD-40 repeats. Involved in cytokinesis of guard mother cells and leaf epidermal cells. The overall growth and development of mutant plants is severely affected, they are smaller than wt, with defects in seedling development, leaf expansion and flower morphology which renders the mutant conditionally sterile.	2.8	14.2	0	3.8		3	19	0	4
AT1G49760	Detected		POLY(A) BINDING PROTEIN 8 (PAB8)	polyadenylate-binding protein, putative / PABP, putative, similar to poly(A)-binding protein GB:AAF66825 GI:7673359 from (Nicotiana tabacum). Highly and ubiquitously expressed. Member of the class II PABP family.	17.9	30.1	0	20.1		10	31	0	11
AT1G50010	Detected		TUBULIN ALPHA-2 CHAIN (TUA2)	Encodes alpha-2,4 tubulin. TUA2 and TUA4 encode identical proteins. The mRNA is cell-to-cell mobile.	41.6	61.1	50.9	0		28	48	20	0
AT1G51510	Detected		(Y14)	This gene is predicted to encode a protein involved in the exon junction complex. Though there is a predicted RNA binding motif, in the Drosophila ortholog (33% identity), this motif mediates interactions with Mago and is not available for RNA binding. The Arabidopsis Y14 protein appears to be predominantly nucleolar, but there is also some evidence for its presence in the cytoplasm.	21.8	10.4	17.8	0		4	3	4	0
AT1G52570	Detected		PHOSPHOLIPASE D ALPHA 2 (PLDALPHA2)	member of C2-PLD subfamily	17.3	20.7	0	0		30	40	0	0
AT1G53165	Detected		(ATMAP4K ALPHA1)	Protein kinase superfamily protein;(source:Araport11)	6.4	17.1	0	17.3		4	13	0	10
AT1G53280	Detected		DJ-1 HOMOLOG B (DJ1B)	Encodes a homolog of animal DJ-1 superfamily protein. In the A. thaliana genome, three genes encoding close homologs of human DJ-1 were identified AT3G14990 (DJ1A), AT1G53280 (DJ1B) and AT4G34020 (DJ1C). Among the three homologs, DJ1C is essential for chloroplast development and viability. It exhibits glyoxalase activity towards glyoxal and methylglyoxal.	5.3	9.4	0	5.3		2	3	0	1
AT1G54100	Detected		ALDEHYDE DEHYDROGENASE 7B4 (ALDH7B4)	Aldehyde dehydrogenase	4.1	7.1	0	0		2	5	0	0
AT1G54170	Detected		CTC-INTERACTING DOMAIN 3 (CID3)	ataxin-2-related, similar to SCA2 (GI:1770390) (Homo sapiens); similar to ataxin-2 (GI:3005020) (Mus musculus). Member of a family of PAM2 motif containing proteins.	2	9	4.8	0		1	6	3	0
AT1G54270	Detected		EIF4A-2 (EIF4A-2)	member of eIF4A - eukaryotic initiation factor 4A	56.8	62.1	55.1	0		35	49	33	0
AT1G54630	Detected		ACYL CARRIER PROTEIN 3 (ACP3)	encodes an acyl carrier protein expressed in leaves, roots, and dry seeds. Gene expression is not regulated by light.	9.3	9.3	0	0		1	1	0	0
AT1G55210	Detected			Disease resistance-responsive (dirigent-like protein) family protein;(source:Araport11)	4.3	10.7	4.3	0		1	2	1	0
AT1G55670	Detected		PHOTOSYSTEM I SUBUNIT G (PSAG)	Encodes subunit G of photosystem I, an 11-kDa membrane protein that plays an important role in electron transport between plastocyanin and PSI and is involved in the stability of the PSI complex. PSI-G subunit is bound to PSI-B and is in contact with Lhca1. The protein inserts into thylakoids by a direct or "spontaneous" pathway that does not involve the activities of any known chloroplast protei…	16.3	20.6	17.5	0		4	8	7	0
AT1G56450	Detected		20S PROTEASOME BETA SUBUNIT G1 (PBG1)	20S proteasome beta subunit PBG1 (PBG1) mRNA, complete cds	6.1	25.2	0	13.4		1	4	0	2
AT1G59359	Detected			Ribosomal protein S5 family protein;(source:Araport11)	32	31.7	34.9	0		8	13	9	0
AT1G60710	Detected		(ATB2)	Encodes ATB2.	10.7	24.4	0	13.3		4	7	0	3
AT1G60990	Detected		IBA57.2 (IBA57.2)	Encodes a chloroplast-localized COG0354 protein that requires folate for its function in Fe/S cluster biogenesis.	3	3	0	3		1	1	0	1
AT1G61870	Detected		PENTATRICOPEPTIDE REPEAT 336 (PPR336)	Generic translation factor involved in mitochondrial translation.	3.2	3.2	0	0		1	1	0	0
AT1G64390	Detected		GLYCOSYL HYDROLASE 9C2 (GH9C2)	glycosyl hydrolase 9C2;(source:Araport11)	5	8.1	0	1.9		3	4	0	1
AT1G64510	Detected		PLASTID RIBOSOMAL PROTEIN OF THE 30S SUBUNIT 6 (PRPS6)	Translation elongation factor EF1B/ribosomal protein S6 family protein;(source:Araport11)	4.8	15	4.8	0		1	2	1	0
AT1G64520	Detected		REGULATORY PARTICLE NON-ATPASE 12A (RPN12a)	regulatory particle non-ATPase 12A;(source:Araport11)	6	24	6	0		1	5	1	0
AT1G64550	Detected		ATP-BINDING CASSETTE F3 (ABCF3)	Encodes a member of GCN subfamily. Predicted to be involved in stress-associated protein translation control. The mutant is affected in MAMP ((microbe-associated molecular patterns)-induced stomatal closure, but not other MAMP-induced responses in the leaves.	3.1	20.7	0	17.3		2	14	0	11
AT1G64740	Detected		ALPHA-1 TUBULIN (TUA1)	alpha-tubulin expressed primarily in stamens and mature pollen	9.8	34.7	12.7	0		5	19	7	0
AT1G64790	Detected		ILITHYIA (ILA)	ILITHYIA (ILA) is a HEAT repeat protein involved in plant immunity. The gene is also involved in systemic acquired resistance induced by P. syringae expressing avrRps4. Loss-of-function mutants of ILA caused pleiotropic defects in the mutant plants. The mutant plants are smaller in size and the leaves are serrated and yellow to light green in color. Required for bacterium-triggered stomatal closu…	1.9	20.6	0	9.1		4	53	0	21
AT1G65260	Detected		PLASTID TRANSCRIPTIONALLY ACTIVE 4 (PTAC4)	Encodes a protein required for thylakoid membrane formation.	7.9	19.1	0	3.3		2	5	0	1
AT1G65580	Detected		FRAGILE FIBER3 (FRA3)	Endonuclease/exonuclease/phosphatase family protein;(source:Araport11)	2.9	21.7	0	13.5		3	19	0	12
AT1G66200	Detected		GLUTAMINE SYNTHASE CLONE F11 (GSR2)	encodes a cytosolic glutamate synthetase, this enzyme has low affinity with substrate ammonium	7.4	20	9.6	0		4	8	3	0
AT1G66240	Detected		HOMOLOG OF ANTI-OXIDANT 1 (ATX1)	homolog of anti-oxidant 1;(source:Araport11)	21.2	21.2	0	0		1	1	0	0
AT1G66260	Detected		(ALY3)	RNA-binding (RRM/RBD/RNP motifs) family protein;(source:Araport11)	5.4	14.2	0	0		1	4	0	0
AT1G67730	Detected		BETA-KETOACYL REDUCTASE 1 (KCR1)	Encodes one of the two Arabidopsis homologues to YBR159w encoding a S. cerevisiae beta-ketoacyl reductase (KCR), which catalyzes the first reduction during VLCFA (very long chain fatty acids, >18 carbon) elongation: KCR1 (At1g67730), KCR2 (At1g24470). Complementation of the yeast ybr159Delta mutant demonstrated that the two KCR proteins are divergent and that only AtKCR1 can restore heterologous …	20.4	22.6	15.7	0		6	7	5	0
AT1G69410	Detected		EUKARYOTIC ELONGATION FACTOR 5A-3 (ELF5A-3)	Encodes eIF5A-2, a putative eukaryotic translation initiation factor. There are three eIF5A coding genes in Arabidopsis: eIF5A-1/At1g13950, eIF5A-2/At1g26630 and eIF5A-3/At1g69410.	11.4	37.3	0	10.1		2	4	0	1
AT1G70770	Detected			transmembrane protein (Protein of unknown function DUF2359, transmembrane);(source:Araport11)	3	4.8	0	6.1		2	8	0	3
AT1G70940	Detected		PIN-FORMED 3 (PIN3)	A regulator of auxin efflux and involved in differential growth. PIN3 is expressed in gravity-sensing tissues, with PIN3 protein accumulating predominantly at the lateral cell surface. PIN3 localizes to the plasma membrane and to vesicles. In roots, PIN3 is expressed without pronounced polarity in tiers two and three of the columella cells, at the basal side of vascular cells, and to the lateral …	1.9	13.1	0	6.9		1	10	0	4
AT1G71040	Detected		LOW PHOSPHATE ROOT2 (LPR2)	Encodes LPR2. Function together with LPR1 (AT1G23010) and a P5-type ATPase (At5g23630/PDR2) in a common pathway that adjusts root meristem activity to Pi (inorganic phosphate) availability.	4	5.5	0	2.4		2	5	0	1
AT1G71310	Detected		RADIATION SENSITIVE 52-1 (RAD52-1)	A protein coding gene with unknown function. The 5? UTR and the first two exons and introns of this gene overlap with a RNA coding gene TER1. TER1 (GenBank accession no. HQ401284) encodes a putative template sequence (5&#8242;-CTAAACCCTA-3&#8242;) corresponding to 1.5 copies of the Arabidopsis telomere repeat (PNAS 2011, 108:73-78).	15.9	35.2	0	0		2	5	0	0
AT1G71720	Detected		PIGMENT DEFECTIVE 338 (PDE338)	Encodes a chloroplast localized protein that regulates the translation of Ycf1 by binding to its mRNA. It is involved in the biogenesis of photosynthetic complexes.	5	4.4	0	0		2	2	0	0
AT1G72340	Detected			NagB/RpiA/CoA transferase-like superfamily protein;(source:Araport11)	16.5	16.5	0	0		4	6	0	0
AT1G72730	Detected			DEA(D/H)-box RNA helicase family protein;(source:Araport11)	12.1	34.5	0	0		4	30	0	0
AT1G73600	Detected		(NMT3)	Encodes a S-adenosyl-L-methionine-dependent phosphoethanolamine N-methyltransferase whose expression is responsive to both phosphate (Pi) and phosphite (Phi) in roots. It catalyzes the three sequential P-base methylation of phosphoethanolamine to phosphocholine. Homologous biochemical function to NMT1 (At3g18000). Double mutants of NMT1 and NMT3 are defective in leaf, root, flower, seed, and poll…	15.7	16.7	0	8.3		6	7	0	3
AT1G73650	Detected			3-oxo-5-alpha-steroid 4-dehydrogenase (DUF1295);(source:Araport11)	10.1	15.1	0	5.5		2	3	0	1
AT1G74730	Detected		(RIQ2)	Encodes a grana core localized protein, is homologous to RIG1. Mutant plants have reduced NPQ, affected organization of light-havesting complex II and an enhanced grana stacking.	6.6	6.6	6.6	0		1	1	1	0
AT1G74920	Detected		ALDEHYDE DEHYDROGENASE 10A8 (ALDH10A8)	ALDH10A8 encodes a protein that has not been functionally characterized, but it is similar to an Arabidopsis protein that has betaine aldehyde dehydrogenase and aminoaldehyde dehydrogenase activity. ALDH10A8 localizes to leucoplasts. aldh10a8 mutant plants are more susceptible to NaCl and dehydration stress.	2.4	5	0	5		1	1	0	2
AT1G75280	Detected			isoflavone reductase, putative, identical to SP:P52577 Isoflavone reductase homolog P3 (EC 1.3.1.-) {Arabidopsis thaliana}; contains Pfam profile PF02716: isoflavone reductase. Involved in response to oxidative stress. The mRNA is cell-to-cell mobile.	7.7	11	0	0		2	4	0	0
AT1G75460	Detected			ATP-dependent protease La (LON) domain protein;(source:Araport11)	4.7	5	0	0		1	1	0	0
AT1G75660	Detected		5'-3' EXORIBONUCLEASE 3 (XRN3)	Encodes a protein with similarity to yeast 5'-3'exonucleases and can functionally complement the yeast mutations. In Arabidopsis XRN3 acts as a suppressor of posttranscriptional gene silencing. Mutants accumulate excised miRNA products suggesting that XRN3 is involved in degradation of these products.	2.2	7.9	0	4.2		2	9	0	6
AT1G76850	Detected		EXOCYST COMPLEX COMPONENT SEC5 (SEC5A)	Encodes a member of the exocyst complex gene family. The exocyst is a protein complex involved in tethering vesicles to the plasma membrane during regulated or polarized secretion. The mRNA is cell-to-cell mobile.	4.1	19.3	0	8.1		4	25	0	7
AT1G77180	Detected		SNW/SKI-INTERACTING PROTEIN (SKIP)	Encodes a putative transcriptional factor. Shows transcriptional activator activity in yeast. Involved in response to abscisic acid, salt and osmotic stress. SKIP lengthens period of the circadian clock by impairing the alternative splicing of PRR7 and PRR9. SKIP regulates the splicing of SEF pre-mRNA and suppresses flowering by activation of FLC.	4.7	4.7	0	4.3		2	3	0	2
AT1G78260	Detected			RNA-binding (RRM/RBD/RNP motifs) family protein;(source:Araport11)	7.4	11.1	7.7	0		2	3	3	0
AT1G78370	Detected		GLUTATHIONE S-TRANSFERASE TAU 20 (GSTU20)	Encodes glutathione transferase belonging to the tau class of GSTs. Naming convention according to Wagner et al. (2002).	10.6	27.7	5.5	0		2	6	1	0
AT1G78380	Detected		GLUTATHIONE S-TRANSFERASE TAU 19 (GSTU19)	Encodes a glutathione transferase that is a member of Tau GST gene family. Expression is induced by drought stress, oxidative stress, and high doses of auxin and cytokinin. naming convention according to Wagner et al. (2002) The expression of this gene is upregulated by herbicide safeners such as benoxacor and fenclorim.	24.2	24.2	15.1	0		6	6	4	0
AT1G78570	Detected		RHAMNOSE BIOSYNTHESIS 1 (RHM1)	Encodes a UDP-L-Rhamnose synthase involved in the biosynthesis of rhamnose, a major monosaccharide component of pectin. Catalyzes the conversion of UDP-D-Glc to UDP-L-Rha. The dehydrogenase domain of RHM1 was shown to catalyze the conversion of UDP-D-Glc to the reaction intermediate UDP-4-keto-6-deoxy-D-Glc using recombinant protein assay but the activity of the full-length protein was not determ…	5.8	17.6	0	24.8		3	18	0	19
AT1G79210	Detected			N-terminal nucleophile aminohydrolases (Ntn hydrolases) superfamily protein;(source:Araport11)	16.2	37.9	10.6	0		3	7	2	0
AT1G79850	Detected		RIBOSOMAL PROTEIN S17 (RPS17)	nuclear-encoded 30S chloroplast ribosomal protein S17	19.5	19.5	12.1	0		3	3	2	0
AT1G80030	Detected		DNA J PROTEIN A7 (DJA7)	Molecular chaperone Hsp40/DnaJ family protein;(source:Araport11)	4.4	13.8	6.2	0		2	6	2	0
AT1G80070	Detected		ABNORMAL SUSPENSOR 2 (SUS2)	Encodes a factor that influences pre-mRNA splicing and is required for embryonic development. Mutations result in an abnormal suspensor and embryo lethality. The mRNA is cell-to-cell mobile.	5.7	21.6	0	12.5		12	49	0	24
AT1G80500	Detected		(TRAPPC2)	Part of multi-protein complex, acting as guanine nucleotide exchange factors (GEFs) and possibly as tethers, regulating intracellular trafficking.	8.9	20	8.9	0		1	2	1	0
AT1G80940	Detected			Snf1 kinase interactor-like protein;(source:Araport11)	8.6	12.7	0	6.3		1	2	0	1
AT2G01190	Detected		PIGMENT DEFECTIVE 331 (PDE331)	Octicosapeptide/Phox/Bem1p family protein;(source:Araport11)	4.4	8.2	0	5.7		5	21	0	7
AT2G01540	Detected		C2-DOMAIN ABA-RELATED 10 (CAR10)	Calcium-dependent lipid-binding (CaLB domain) family protein;(source:Araport11)	8.9	22.2	0	8.9		1	4	0	1
AT2G01720	Detected		OLIGOSACCHARYLTRANSFERASE 1A (OST1A)	Ribophorin I;(source:Araport11)	2.6	14	0	0		1	5	0	0
AT2G02470	Detected		ALFIN-LIKE 6 (AL6)	Encodes a member of the Alfin1-like family of nuclear-localized PHD (plant homeodomain) domain containing proteins that acts as a novel upstream regulator of root hair formation during Pi starvation. All AL proteins except AL3 bind to di- or trimethylated histone H3 (H3K4me3/2). Members of this family include: AT5G05610 (AL1), AT3G11200 (AL2), AT3G42790 (AL3), AT5G26210 (AL4), AT5G20510 (AL5), AT…	4	4	0	0		1	1	0	0
AT2G02790	Detected		IQ-DOMAIN 29 (IQD29)	Encodes a microtubule-associated protein.Member of IQ67 (CaM binding) domain containing family.	1.9	1.9	1.9	0		1	1	1	0
AT2G03680	Detected		SPIRAL1 (SPR1)	The SPR1 gene encodes a plant-specific 12-kD protein which has a repeated motif at both ends, separated by a predicted rod-like domain, suggesting that it may act as an intermolecular linker. Ubiquitously expressed and belongs to a six-member gene family in Arabidopsis; expressed in transgenic seedlings localized to microtubules within the cortical array, preprophase band, phragmoplast, and mitot…	6.7	22.7	6.7	0		1	2	1	0
AT2G03820	Detected		NONSENSE-MEDIATED MRNA DECAY 3 (NMD3)	Encodes a protein involved in the nuclear export of the 60S ribosomal subunit and formation of the secondary cell wall.	4.1	10.3	0	4.1		2	6	0	2
AT2G03870	Detected		EMBRYO DEFECTIVE 2816 (EMB2816)	Small nuclear ribonucleoprotein family protein;(source:Araport11)	33.3	41.4	41.4	0		2	4	3	0
AT2G04270	Detected		RNASE E/G-LIKE (RNEE/G)	Similar to E.coli endoribonuclease E. Functions as a ribonuclease, is located in the chloroplast, and is involved in chloroplast development. Loss of function mutants are white and arrest at the cotyledon stage. The phenotype is rescued by providing sucrose.	2	7.1	0	4		1	6	0	3
AT2G05620	Detected		PROTON GRADIENT REGULATION 5 (PGR5)	Involved in electron flow in Photosystem I. Essential for photoprotection.	8.3	8.3	8.3	0		1	1	1	0
AT2G05830	Detected		5-METHYLTHIORIBOSE KINASE 1 (MTI1)	Encodes a 5-methylthioribose-1-phosphate isomerase.	3.4	11.8	3.4	0		1	4	1	0
AT2G05920	Detected		SUBTILASE 1.8 (SBT1.8)	Subtilase family protein;(source:Araport11)	2.3	9.4	0	1.7		1	6	0	1
AT2G06850	Detected		XYLOGLUCAN ENDOTRANSGLUCOSYLASE/HYDROLASE 4 (XTH4)	endoxyloglucan transferase (EXGT-A1) gene	5.4	5.4	5.4	0		1	1	1	0
AT2G07360	Detected		TPLATE-ASSOCIATED SH3 DOMAIN CONTAINING PROTEIN (TASH3)	TPLATE-associated SH3 domain containing protein.	1.2	12.4	0	5		1	15	0	5
AT2G14120	Detected		DYNAMIN RELATED PROTEIN (DRP3B)	Encodes a dynamin related protein. DRPs are self-assembling GTPasse involved in fission and fusion of membranes. DRP3B functions in mitochondrion and peroxisome fission in combination with DRP3A.	10.8	31.2	0	17.2		8	25	0	12
AT2G16950	Detected		TRANSPORTIN 1 (TRN1)	TRN1 is an importin beta protein that functions as a nuclear import receptor for AtGRP7 and in interacts with AGO1 to affect miRNA loading.	1.6	7	0	3.7		1	5	0	4
AT2G17230	Detected		EXORDIUM LIKE 5 (EXL5)	EXORDIUM like 5;(source:Araport11)	3.3	3.3	0	0		1	1	0	0
AT2G17870	Detected		COLD SHOCK DOMAIN PROTEIN 3 (CSP3)	Encodes COLD SHOCK DOMAIN PROTEIN 3 (CSP3), involved in the acquisition of freezing tolerance.	19.9	19.9	19.9	0		3	3	3	0
AT2G18940	Detected			Tetratricopeptide repeat (TPR)-like superfamily protein;(source:Araport11)	1.5	8.9	0	14.6		1	6	0	11
AT2G19520	Detected		(FVE)	Controls flowering.	3	9.3	0	0		1	4	0	0
AT2G19540	Detected		HEAT STRESS TOLERANT DWD 1 (HTD1)	Transducin family protein / WD-40 repeat family protein;(source:Araport11)	9.8	9.8	0	10.2		3	3	0	3
AT2G19730	Detected			Ribosomal L28e protein family;(source:Araport11)	42.7	36.4	39.9	0		7	11	7	0
AT2G20450	Detected			Ribosomal protein L14;(source:Araport11)	55.2	49.3	0	0		12	15	0	0
AT2G20630	Detected		PP2C INDUCED BY AVRRPM1 (PIA1)	PP2C induced by AVRRPM1;(source:Araport11)	27.9	34.4	0	0		6	8	0	0
AT2G20820	Detected			hypothetical protein;(source:Araport11)	9.7	21.5	21.5	0		1	2	2	0
AT2G20950	Detected			phospholipase-like protein (PEARLI 4) family protein;(source:Araport11)	2.8	11.9	0	2.8		1	8	0	2
AT2G20990	Detected		SYNAPTOTAGMIN A (SYTA)	Encodes a protein specifically localized to the ER-PM boundary with similarity to synaptotagmins, a class of membrane trafficking proteins. SYT1 is expressed in all tissues. Loss of function mutations show hypersensitivity to NaCl and electrolyte leakage from the plasma membrane. SYT1 also affects calcium dependent freezing tolerance and mechanical stress response. Regulates endocytosis endosome …	1.8	9.4	0	6.6		1	8	0	3
AT2G21060	Detected		GLYCINE-RICH PROTEIN 2B (GRP2B)	Glycine-rich protein (AtGRP2b). Also named as CSP4 (cold shock domain protein 4) containing a well conserved cold shock domain (CSD) and glycine-rich motifs interspersed by two retroviral-like CCHC zinc fingers. AtCSP4 is expressed in all tissues but accumulates in reproductive tissues and those undergoing cell divisions. Overexpression of AtCSP4 reduces silique length and induces embryo lethalit…	11	11	0	0		1	1	0	0
AT2G21130	Detected			Cyclophilin-like peptidyl-prolyl cis-trans isomerase family protein;(source:Araport11)	16.7	25.3	11.5	0		4	6	3	0
AT2G21160	Detected			Translocon-associated protein (TRAP), alpha subunit;(source:Araport11)	8	8	8	0		1	1	1	0
AT2G21170	Detected		TRIOSEPHOSPHATE ISOMERASE (TIM)	Encodes a plastidic triose phosphate isomerase. Mutants with reduced pdTPI levels have difficulty transitioning from heterotrophic to autotrophic growth. The related phenotypes, such as chlorosis in light-grown seedlings may result from an accumulation of dihydroxyacetone phosphate (DHAP) and methylglyoxal (MG) in these mutants. Both splice variants appear to be expressed, but the At2g21170.2 var…	7	22.9	0	9.5		2	6	0	2
AT2G21330	Detected		FRUCTOSE-BISPHOSPHATE ALDOLASE 1 (FBA1)	fructose-bisphosphate aldolase 1;(source:Araport11)	25.1	45.1	0	15.9		11	24	0	4
AT2G21580	Detected			Ribosomal protein S25 family protein;(source:Araport11)	34.6	46.7	34.6	0		5	9	6	0
AT2G22125	Detected		CELLULOSE SYNTHASE-INTERACTIVE PROTEIN 1 (CSI1)	Encodes a protein involved in cell elongation in root and anther filaments. Mutants have greater cell volumes in root tissues and have additive phenotypes with other cell expansion mutants such as those carrying mutations in COB, QUI and POM1 loci. POM2/CSI1 promotes Cellulose Synthase and microtubule co-alignment. The mRNA is cell-to-cell mobile.	2.1	28.5	0	11.7		4	62	0	21
AT2G23390	Detected			acyl-CoA;(source:Araport11)	6	9.6	0	0		2	4	0	0
AT2G25080	Detected		GLUTATHIONE PEROXIDASE 1 (GPX1)	Encodes glutathione peroxidase. The mRNA is cell-to-cell mobile.	15.3	31.8	20.3	0		3	7	4	0
AT2G25110	Detected		STROMAL CELL-DERIVED FACTOR 2-LIKE PROTEIN PRECURSOR (SDF2)	Encodes an endoplasmic reticulum protein SDF2 (stromal-derived factor-2). Forms a complex SDF2-ERdj3B-BiP that is required for the proper accumulation of the surface-exposed leucine-rich repeat receptor kinases EFR. EFR is involved in PAMP (pathogen associated molecular patterns) triggered immunity.	14.7	12.4	14.7	0		3	2	3	0
AT2G25450	Detected		GLUCOSINOLATE HYDROXYLASE (GSL-OH)	Encodes a 2-oxoacid-dependent dioxygenase involved in the production of 2-hydroxybut-3-enyl glucosinolate.	8.1	5.6	5.3	0		3	2	2	0
AT2G26250	Detected		3-KETOACYL-COA SYNTHASE 10 (KCS10)	epidermis-specific, encodes KCS10, a putative 3-ketoacyl-CoA synthase. probably involved in the synthesis of long-chain lipids found in the cuticle.	5.3	12.2	0	5.6		2	7	0	2
AT2G27820	Detected		PREPHENATE DEHYDRATASE 1 (PD1)	Encodes a plastid-localized arogenate dehydratase involved in phenylalanine biosynthesis. Not less than six genes encoding ADT were identi&#64257;ed in the Arabidopsis genome: ADT1 [At1g11790]; ADT2 [At3g07630]; ADT3 [At2g27820]; ADT4 [At3g44720]; ADT5 [At5g22630]; and ADT6 [At1g08250].	17.7	26.2	0	7.1		6	10	0	2
AT2G30520	Detected		ROOT PHOTOTROPISM 2 (RPT2)	light inducible root phototropism 2 encoding a signal transducer of the phototropic response in Arabidopsis	3.9	15.2	0	5.9		2	9	0	2
AT2G31070	Detected		TCP DOMAIN PROTEIN 10 (tcp10)	TCP family protein involved in heterchronic regulation of leaf differentiation.	4.2	3.3	0	0		1	1	0	0
AT2G31370	Detected		POSF21 (POSF21)	Basic-leucine zipper (bZIP) transcription factor family protein;(source:Araport11)	10.8	15.3	0	3.3		5	7	0	1
AT2G31390	Detected		FRUCTOKINASE 2 (FRK2)	Encodes a member of the fructokinase gene family. Nomenclature according to Riggs 2017 has been adopted for the family by the community (personal communication, Boernke, Callis, Granot, Boernke, and Smeekens).	4.6	7.1	0	0		1	2	0	0
AT2G31570	Detected		GLUTATHIONE PEROXIDASE 2 (GPX2)	glutathione peroxidase GPx	17.2	28.4	9.5	0		3	5	2	0
AT2G31610	Detected			Ribosomal protein S3 family protein;(source:Araport11)	50	68	44.4	0		17	28	13	0
AT2G32650	Detected			RmlC-like cupins superfamily protein;(source:Araport11)	6.5	14.4	6.5	0		1	4	1	0
AT2G33120	Detected		SYNAPTOBREVIN-RELATED PROTEIN 1 (SAR1)	Encodes a member of Synaptobrevin-like protein family. Also known as VESICLE-ASSOCIATED MEMBRANE PROTEIN 722 (VAMP722). Required for cell plate formation. Post-transcriptionally regulated by CRT1/2 under ER stress.	13.1	18.3	13.1	0		3	7	3	0
AT2G33150	Detected		PEROXISOMAL 3-KETOACYL-COA THIOLASE 3 (PKT3)	Encodes an organellar (peroxisome, glyoxysome) 3-ketoacyl-CoA thiolase, involved in fatty acid b-oxidation during germination and subsequent seedling growth. Mutants have defects in glyoxysomal fatty acid beta-oxidation. EC2.3.1.16 thiolase.	11	30.5	0	8.7		3	14	0	3
AT2G33450	Detected		PLASTID RIBOSOMAL PROTEIN L28 (PRPL28)	Ribosomal L28 family;(source:Araport11)	6.3	6.3	6.3	0		1	2	1	0
AT2G34250	Detected			SecY protein transport family protein;(source:Araport11)	4.2	10.3	4.2	0		2	5	2	0
AT2G34420	Detected		PHOTOSYSTEM II LIGHT HARVESTING COMPLEX GENE B1B2 (LHB1B2)	Photosystem II type I chlorophyll a/b-binding protein	35.1	4.5	0	0		20	1	0	0
AT2G34470	Detected		UREASE ACCESSORY PROTEIN G (UREG)	Encodes a urease accessory protein which is essential for the activation of plant urease.	5.1	23.9	0	5.1		1	4	0	1
AT2G34560	Detected		CONSERVED IN CILIATED SPECIES AND IN THE LAND PLANTS 1 (CCP1)	P-loop containing nucleoside triphosphate hydrolases superfamily protein;(source:Araport11)	2.8	10.4	4.8	0		1	4	1	0
AT2G34590	Detected			Transketolase family protein;(source:Araport11)	10.3	12.6	8.4	0		4	7	3	0
AT2G34640	Detected		PLASTID TRANSCRIPTIONALLY ACTIVE 12 (PTAC12)	Present in transcriptionally active plastid chromosomes. Involved in plastid gene expression.	11.4	16.1	0	11.4		4	8	0	4
AT2G35410	Detected			RNA-binding (RRM/RBD/RNP motifs) family protein;(source:Araport11)	4.5	8.4	0	0		1	2	0	0
AT2G35840	Detected			Sucrose-6F-phosphate phosphohydrolase family protein;(source:Araport11)	2.1	23.5	0	7.6		1	9	0	2
AT2G36460	Detected		FRUCTOSE-BISPHOSPHATE ALDOLASE 6 (FBA6)	Aldolase superfamily protein;(source:Araport11)	37.2	46.4	30.7	0		11	14	9	0
AT2G37170	Detected		PLASMA MEMBRANE INTRINSIC PROTEIN 2 (PIP2B)	a member of the plasma membrane intrinsic protein subfamily PIP2. localizes to the plasma membrane and exhibits water transport activity in Xenopus oocyte. expressed specifically in the vascular bundles and protein level increases slightly during leaf dev	6.7	16.8	6.7	0		2	9	2	0
AT2G37180	Detected		RESPONSIVE TO DESICCATION 28 (RD28)	a member of the plasma membrane intrinsic protein PIP2. functions as aquaporin and is involved in desiccation.	3.9	12.3	0	0		1	3	0	0
AT2G37190	Detected			Ribosomal protein L11 family protein;(source:Araport11)	57.8	48.8	57.8	0		12	18	10	0
AT2G37600	Detected			Ribosomal protein L36e family protein;(source:Araport11)	24.8	33.6	33.6	0		4	5	5	0
AT2G39260	Detected			regulator of nonsense transcripts UPF2;(source:Araport11)	4.1	28.9	0	13.9		4	35	0	12
AT2G39390	Detected			Ribosomal L29 family protein;(source:Araport11)	30.9	30.1	0	9.8		4	10	0	3
AT2G39670	Detected			Radical SAM superfamily protein;(source:Araport11)	2.8	9	0	5.6		1	3	0	2
AT2G40060	Detected		CLATHRIN LIGHT CHAIN 2 (CLC2)	Encodes a clathrin that is localized to the cortical division zone and the cell plate and colocalizes with TPLATE during cell plate anchoring. The mRNA is cell-to-cell mobile.	27.5	32.2	24.4	0		7	9	5	0
AT2G40290	Detected			Encodes an eIF2alpha homolog that can be phosphorylated by GCN2 in vitro.	10.4	19.9	4.1	0		2	4	1	0
AT2G40490	Detected		(HEME2)	Uroporphyrinogen decarboxylase;(source:Araport11)	5.3	22.1	0	7.1		2	7	0	2
AT2G41100	Detected		TOUCH 3 (TCH3)	encodes a calmodulin-like protein, with six potential calcium binding domains. Calcium binding shown by Ca(2+)-specific shift in electrophoretic mobility. Expression induced by touch and darkness. Expression may also be developmentally controlled. Expression in growing regions of roots, vascular tissue, root/shoot junctions, trichomes, branch points of the shoot, and regions of siliques and flowe…	13.3	9.9	9.9	0		3	3	2	0
AT2G41475	Detected		EMBRYO-SPECIFIC PROTEIN 3A (ATS3A)	Embryo-specific protein 3, (ATS3);(source:Araport11)	13.4	34.6	15.1	0		2	6	3	0
AT2G42490	Detected		COPPER AMINE OXIDASE ZETA (CUAO&#950;-ZETA)	Peroxisome-localized copper amine oxidase involved in lateral root formation.	4	19.3	0	3		2	11	0	3
AT2G42910	Detected		PHOSPHORIBOSYL DIPHOSPHATE SYNTHASE 4 (PRS4)	Phosphoribosyltransferase family protein;(source:Araport11)	8	30.9	0	0		2	8	0	0
AT2G43360	Detected		BIOTIN AUXOTROPH 2 (BIO2)	Catalyzes the conversion of dethiobiotin to biotin.	2.6	12.2	0	0		1	5	0	0
AT2G43810	Detected		SM-LIKE 6B (LSM6B)	Small nuclear ribonucleoprotein family protein;(source:Araport11)	18.7	30.8	18.7	0		2	5	2	0
AT2G44040	Detected			Dihydrodipicolinate reductase, bacterial/plant;(source:Araport11)	2.6	9.2	2.6	0		1	3	1	0
AT2G44210	Detected			carboxyl-terminal peptidase (DUF239);(source:Araport11)	12.1	20.5	10.8	0		3	12	3	0
AT2G44730	Detected			Alcohol dehydrogenase transcription factor Myb/SANT-like family protein;(source:Araport11)	3.5	7	0	3.8		1	2	0	1
AT2G45740	Detected		PEROXIN 11D (PEX11D)	member of the peroxin11 (PEX11) gene family, integral to peroxisome membrane, controls peroxisome proliferation. The mRNA is cell-to-cell mobile.	11	11	0	11.4		2	2	0	2
AT2G45790	Detected		PHOSPHOMANNOMUTASE (PMM)	Encodes a cytoplasmic phosphomannomutase, involved in ascorbate biosynthesis	5.7	24	0	5.7		1	5	0	1
AT2G45820	Detected		REMORIN 1.3 (Rem1.3)	Lipid raft regulatory protein, crucial for plasma membrane nanodomain assembly to control plasmodesmata aperture and functionality.	26.8	26.3	26.8	0		3	4	3	0
AT2G47250	Detected			RNA helicase family protein;(source:Araport11)	8.8	37.2	0	18.1		5	25	0	14
AT2G47710	Detected			Adenine nucleotide alpha hydrolases-like superfamily protein;(source:Araport11)	7.4	38.3	7.4	0		1	4	1	0
AT2G47850	Detected			Zinc finger C-x8-C-x5-C-x3-H type family protein;(source:Araport11)	3.4	5.8	3.4	0		2	4	2	0
AT3G01780	Detected		(TPLATE)	Encodes TPLATE, a cytokinesis protein targeted to the cell plate. Functions in vesicle-trafficking events required for site-specific cell wall modifications during pollen germination and for anchoring of the cell plate to the mother wall at the correct cortical position.	1.1	18.5	0	8		1	23	0	9
AT3G02020	Detected		ASPARTATE KINASE 3 (AK3)	encodes a monofunctional aspartate kinase	8.2	4.1	0	4.5		4	2	0	2
AT3G02060	Detected			DEAD/DEAH box helicase;(source:Araport11)	1.2	12.9	0	13.4		1	9	0	9
AT3G02230	Detected		REVERSIBLY GLYCOSYLATED POLYPEPTIDE 1 (RGP1)	RGP1 is a UDP-arabinose mutase that catalyzes the interconversion between the pyranose and furanose forms of UDP-L-arabinose. It appears to be required for proper cell wall formation. rgp1/rgp2 (at5g15650) double mutants have a male gametophyte lethal phenotype. RGP1 fusion proteins can be found in the cytosol and peripherally associated with the Golgi apparatus. The mRNA is cell-to-cell mobile.	8.7	26.6	5.9	0		3	9	2	0
AT3G02450	Detected		FTSH (FILAMENTATION-TEMPERATURE-SENSITIVE PROTEIN H) INACTIVE 3 (FTSHI3)	Proteolytically inactive member of the FtsH (filamentation-temperature-sensitive protein H) protease family due to mutations in the protease domain.	1.9	5.8	0	2.9		1	10	0	1
AT3G03560	Detected			hypothetical protein;(source:Araport11)	11.1	18.8	0	2.7		4	12	0	1
AT3G03630	Detected		CYSTEINE SYNTHASE 26 (CS26)	Encodes a protein that possesses S-sulfocysteine synthase activity and lacks O-acetylserien(thiol)lyase activity.	3.2	28.7	0	0		1	8	0	0
AT3G04340	Detected		EMBRYO DEFECTIVE 2458 (emb2458)	Functions in maintaining the cellular redox balance and regulates photorespiratory metabolism.Strong interaction with TIC inner envelope protein translocon which consists of Tic20/Tic56/Tic100/Tic214(Ycf1)(DOI:10.1105/tpc.18.00357).	2	9.5	0	4.8		2	11	0	6
AT3G04760	Detected			Pentatricopeptide repeat (PPR-like) superfamily protein;(source:Araport11)	5	20.9	0	4.7		4	11	0	2
AT3G05970	Detected		LONG-CHAIN ACYL-COA SYNTHETASE 6 (LACS6)	encode peroxisomal long-chain acyl-CoA synthetase (LACS) isozymes	1.6	13.3	0	10		1	12	0	6
AT3G06400	Detected		CHROMATIN-REMODELING PROTEIN 11 (CHR11)	Encodes a SWI2/SNF2 chromatin remodeling protein belonging to the ISWI family. Involved in nuclear proliferation during megagametogenesis and cell expansion in the sporophyte. Constitutively expressed. RNAi induced loss of function in megagametogenesis results in female sterility.35S:RNAi plants have reduced stature. Double mutation in CHR17 and CHR11 results in the loss of the evenly spaced nucl…	2.2	6.1	0	4.6		2	6	0	5
AT3G06810	Detected		IBA-RESPONSE 3 (IBR3)	Encodes a protein with similarity to acyl-CoA dehydrogenases. Mutations in IBR3 render plants resistant to indole-3-butryic acid, a putative storage form of the biologically active auxin IAA (indole-3-acetic acid). IBR3 is hypothesized to carry out the second step in a &#946;-oxidation-like process of IBA metabolism in Arabidopsis. Though its subcellular location has not been determined, IBR3 has…	7.9	26.8	0	24.2		5	15	0	14
AT3G07030	Detected			Alba DNA/RNA-binding protein;(source:Araport11)	3.2	9.1	3.2	0		1	4	1	0
AT3G07630	Detected		AROGENATE DEHYDRATASE 2 (ADT2)	Encodes a plastid-localized arogenate dehydratase involved in phenylalanine biosynthesis. Not less than six genes encoding ADT were identi&#64257;ed in the Arabidopsis genome: ADT1 [At1g11790]; ADT2 [At3g07630]; ADT3 [At2g27820]; ADT4 [At3g44720]; ADT5 [At5g22630]; and ADT6 [At1g08250].	10.2	20	2.9	0		3	6	1	0
AT3G07810	Detected			RNA-binding (RRM/RBD/RNP motifs) family protein;(source:Araport11)	2.6	18	0	3		1	7	0	1
AT3G08620	Detected			RNA-binding KH domain-containing protein;(source:Araport11)	12.7	16.3	12.7	0		2	3	2	0
AT3G09210	Detected		PLASTID TRANSCRIPTIONALLY ACTIVE 13 (PTAC13)	plastid transcriptionally active 13;(source:Araport11)	3.6	14.4	0	3.6		1	4	0	1
AT3G09500	Detected			Ribosomal L29 family protein;(source:Araport11)	30.9	30.1	30.9	0		6	10	5	0
AT3G09820	Detected		ADENOSINE KINASE 1 (ADK1)	Involved in the salvage synthesis of adenylates and methyl recycling	30.5	35.5	26.7	0		9	16	6	0
AT3G09840	Detected		(CDC48A)	Encodes a cell division cycle protein, a member of AAA-type ATPases gene family. Expressed throughout the plant in regions of cell division. Within the cell, sub-cellular localization varies depending on the stage of the cell cycle.Mutants in which the expression of CDC48A is altered show defects in cytokinesis, cell expansion and cell differentiation. The mRNA is cell-to-cell mobile.	9.3	32.3	0	23.2		7	34	0	15
AT3G10360	Detected		PUMILIO 4 (PUM4)	Encodes a member of the Arabidopsis Pumilio (APUM) proteins containing PUF domain (eight repeats of approximately 36 amino acids each). PUF proteins regulate both mRNA stability and translation through sequence-specific binding to the 3' UTR of target mRNA transcripts.	1.2	7.9	0	5.6		1	20	0	9
AT3G10380	Detected		SUBUNIT OF EXOCYST COMPLEX 8 (SEC8)	Subunit of the Putative Arabidopsis Exocyst Complex	2.9	26.9	0	19.9		3	35	0	16
AT3G10550	Detected		MYOTUBULARIN 1 (MTM1)	Has 3'-phosphatase activity against both phosphatidylinositol-3,5-bisphosphate (PtdIns3,5P2) and Phosphatidylinositol-3-phosphate (PtdIns3P). The in vitro activity was higher with PtdIns3,5P2 than with PtdIns3P.	1.7	8.5	0	5.8		1	6	0	4
AT3G10770	Detected			Single-stranded nucleic acid binding R3H protein;(source:Araport11)	10.2	27.7	0	16.3		2	9	0	3
AT3G10920	Detected		MANGANESE SUPEROXIDE DISMUTASE 1 (MSD1)	manganese superoxide dismutase (MSD1)	6.5	6.5	0	0		1	1	0	0
AT3G11250	Detected			Ribosomal protein L10 family protein;(source:Araport11)	40.9	50.2	31	0		13	20	10	0
AT3G11400	Detected		EUKARYOTIC TRANSLATION INITIATION FACTOR 3G1 (EIF3G1)	One of the 2 genes that code for the G subunit of eukaryotic initiation factor 3 (EIF3). The mRNA is cell-to-cell mobile.	13.7	23.1	6.5	0		4	7	2	0
AT3G11510	Detected			Ribosomal protein S11 family protein;(source:Araport11)	44.7	44	44.7	0		12	17	11	0
AT3G11710	Detected		LYSYL-TRNA SYNTHETASE 1 (ATKRS-1)	lysyl-tRNA synthetase 1;(source:Araport11)	1.6	5	0	4.8		1	3	0	4
AT3G12110	Detected		ACTIN-11 (ACT11)	Encodes an actin that is expressed predominantly during reproductive development.	46.2	52.3	0	0		18	30	0	0
AT3G12130	Detected		(KHZ1)	KHZ1 is a CCCH zinc-finger and KH domain protein belonging to the VII subfamily. It is expressed throughout the plant. Highly similar to KHZ2. khz1 mutants are late flowering and double mutants with khz2 are even more late flowering. Overexpression leads to increased rates of leaf senescence.	5.6	5.6	5.6	0		1	1	1	0
AT3G12490	Detected		CYSTATIN B (CYSB)	Encodes a protein with cysteine proteinase inhibitor activity. Overexpression increases tolerance to abiotic stressors (i.e.salt,osmotic, cold stress).	6.8	15.8	0	0		1	2	0	0
AT3G13120	Detected		PLASTID RIBOSOMAL PROTEIN OF THE 30S SUBUNIT 10 (PRPS10)	Ribosomal protein S10p/S20e family protein;(source:Araport11)	22	22	0	0		2	5	0	0
AT3G14110	Detected		FLUORESCENT IN BLUE LIGHT (FLU)	Encodes a novel coiled-coil, TPR domain containing protein that is localized to the chloroplast membrane and is involved in chlorophyll biosynthesis. Mutants accumulate protochlorophyllide, an intermediate in the chlorophyll biosynthesis pathway, in dark and release singlet oxygen in plastids in a controlled and non-invasive manner upon a dark/light shift.	3.5	8.5	0	0		1	2	0	0
AT3G14290	Detected		20S PROTEASOME ALPHA SUBUNIT E2 (PAE2)	Encodes 20S proteasome subunit PAE2 (PAE2) that has RNase activity.	4.2	22.8	8.4	0		1	5	2	0
AT3G14415	Detected		GLYCOLATE OXIDASE 2 (GOX2)	Encodes a glycolate oxidase that modulates reactive oxygen species-mediated signal transduction during nonhost resistance. The mRNA is cell-to-cell mobile.	35.4	47.4	40.1	0		12	25	15	0
AT3G15680	Detected			Ran BP2/NZF zinc finger-like superfamily protein;(source:Araport11)	10.4	10.4	10.4	0		1	1	1	0
AT3G15840	Detected		POST-ILLUMINATION CHLOROPHYLL FLUORESCENCE INCREASE (PIFI)	Encodes a chloroplast-targeted protein localized in the stroma that is a novel component essential for NDH-mediated non-photochemical reduction of the plastoquinone pool in chlororespiratory electron transport.	13.3	16.5	14.5	0		3	3	3	0
AT3G16000	Detected		MAR BINDING FILAMENT-LIKE PROTEIN 1 (MFP1)	Encodes a DNA-binding protein that binds to plastid DNA non-specifically and is associated with nucleoids and thylakoid membranes. The expression of the gene is correlated with the development of thylakoid membranes.MFP1 is required for the normal initiation of starch granules in Arabidopsis chloroplasts. Mutants lacking MFP1 have fewer starch granules per chloroplast relative to wild-type plants…	1.4	1.4	0	6.6		1	1	0	4
AT3G16140	Detected		PHOTOSYSTEM I SUBUNIT H-1 (PSAH-1)	Encodes subunit H of photosystem I reaction center subunit VI.	7.6	7.6	8.3	0		1	1	2	0
AT3G16290	Detected		EMBRYO DEFECTIVE 2083 (EMB2083)	Strong interaction with TIC inner envelope protein translocon which consists of Tic20/Tic56/Tic100/Tic214(Ycf1)(DOI:10.1105/tpc.18.00357).	2.3	14.7	0	4.3		2	11	0	6
AT3G16460	Detected		JACALIN-RELATED LECTIN 34 (JAL34)	Mannose-binding protein	5.8	29.9	0	38.9		3	21	0	25
AT3G16520	Detected		UDP-GLUCOSYL TRANSFERASE 88A1 (UGT88A1)	UDP-glucosyl transferase 88A1;(source:Araport11)	5	5.4	5.4	0		2	2	2	0
AT3G16630	Detected		(KINESIN-13A)	Kinesin-13A localized to entire Golgi stacks. Involved in trichome development.	4	18.6	0	8.6		3	19	0	10
AT3G16780	Detected		RIBSOMAL PROTEIN LIKE 19B (RPL19B)	Ribosomal protein L19e family protein;(source:Araport11)	8.1	12	0	0		3	4	0	0
AT3G17040	Detected		HIGH CHLOROPHYLL FLUORESCENT 107 (HCF107)	It is a RNA tetratricopeptide repeat-containing protein required for normal processing of transcripts from the polycistronic chloroplast psbB-psbT-psbH-petB-petD operon coding for proteins of the photosystem II and cytochrome b6/f complexes. Localizes to the chloroplast membrane. Involved in regulating plastidial gene expression and biogenesis. It binds in the psbT?psbH intercistronic region and …	2.1	2.3	0	2.3		1	2	0	1
AT3G17240	Detected		LIPOAMIDE DEHYDROGENASE 2 (mtLPD2)	lipoamide dehydrogenase precursor	5.1	16.4	2.2	0		2	2	1	0
AT3G17850	Detected		NCOMPLETE ROOT HAIR ELONGATION 1 (IREH1)	Protein kinase which together with IRE3 plays an important role in controlling root skewing and maintaining the microtubule network.	1.5	7.8	0	5.6		2	17	0	8
AT3G18035	Detected		(HON4)	A linker histone like protein	3.1	7.9	0	8.5		1	4	0	5
AT3G18140	Detected		LETHAL WITH SEC THIRTEEN 8-1 (LST8-1)	Encodes LST8-1, involved in regulating amino acid accumulation and the synthesis of myo-inositol and raffinose during plant adaptation to long days.	12.5	22.3	8.5	0		2	8	2	0
AT3G18680	Detected		PLASTID 55 UMP KINASE (PUMPKIN)	Encodes a functional UMP Kinase located in the plastid that binds to group II intron plastid transcription products. Mutants show decreased accumulation of target transcripts/proteins.	3.8	8.9	0	0		1	2	0	0
AT3G18740	Detected		RECEPTOR-LIKE KINASE 902 (RLK902)	The gene encodes a putative leucine-rich repeat (LRR)Receptor-like kinase (RLK).	51.8	48.2	0	26.8		8	15	0	2
AT3G18820	Detected		RAB GTPASE HOMOLOG G3F (RAB7B)	RAB7 homolog, forms retromer complex with VPS35; ES17 prevents the retromer complex to endosome anchoring, resulting in retention of RABG3f. The interaction of RABG3f?VPS35 functinons as a checkpoint in the control of traffic toward the vacuole.	10.2	20.9	0	0		2	4	0	0
AT3G19120	Detected			PIF / Ping-Pong family of plant transposase;(source:Araport11)	2.5	7	0	4.7		1	3	0	2
AT3G19130	Detected		RNA-BINDING PROTEIN 47B (RBP47B)	RBP47B, is a component of the stress granule proteome and interacts with 2',3'-cAMP.	5.7	8.3	3.7	0		2	5	3	0
AT3G19450	Detected		(ATCAD4)	Encodes a catalytically active cinnamyl alcohol dehydrogenase which uses p-coumaryl aldehyde as a preferred substrate. It can also use caffeyl, coniferyl and d-hydroxyconiferyl aldehydes as substrates. The mRNA is cell-to-cell mobile.	3.8	12.1	0	0		1	4	0	0
AT3G19710	Detected		BRANCHED-CHAIN AMINOTRANSFERASE4 (BCAT4)	Belongs to the branched-chain amino acid aminotransferase gene family. Encodes a methionine-oxo-acid transaminase. Involved in the methionine chain elongation pathway that leads to the ultimate biosynthesis of methionine-derived glucosinolates.	13	19.8	0	8.5		3	5	0	2
AT3G20790	Detected			NAD(P)-binding Rossmann-fold superfamily protein;(source:Araport11)	3.1	9	0	3.9		1	2	0	1
AT3G21220	Detected		MAP KINASE KINASE 5 (MKK5)	Encodes a mitogen-activated kinase kinase, dual specific protein kinase that is expressed in vegetative tissues and floral buds. Involved in innate immunity. This protein activates MPK3/MPK6 and early-defense genes redundantly with MKK4. In plants with both MKK5 and MKK4 levels reduced by RNAi plants, floral organs do not abscise suggesting a role for both proteins in mediating floral organ absci…	17.2	18.1	14.1	0		5	6	4	0
AT3G22110	Detected		20S PROTEASOME ALPHA SUBUNIT C1 (PAC1)	Encodes the alpha-3 subunit of 20s proteasome.	14.8	24	8.4	0		3	6	2	0
AT3G22890	Detected		ATP SULFURYLASE 1 (APS1)	encodes ATP sulfurylase, the first enzyme in the sulfate assimilation pathway of Arabidopsis. It may also participate in selenium metabolism. The mRNA is cell-to-cell mobile.	4.8	16.9	0	2.6		2	7	0	2
AT3G23600	Detected			alpha/beta-Hydrolases superfamily protein;(source:Araport11)	4.2	26.7	4.2	0		1	4	1	0
AT3G23810	Detected		S-ADENOSYL-L-HOMOCYSTEINE (SAH) HYDROLASE 2 (SAHH2)	S-adenosyl-l-homocysteine (SAH) hydrolase 2;(source:Araport11)	30.1	47.8	25.2	0		13	26	12	0
AT3G25520	Detected		RIBOSOMAL PROTEIN L5 (ATL5)	Encodes ribosomal protein L5 that binds to 5S ribosomal RNA and in involved in its export from the nucleus to the cytoplasm. Identified in a screen for enhancers of as1. as1/pgy double mutants show defects in leaf vascular patterning and adaxial cell fate. Double mutant analysis indicates pgy genes function in the same pathway as REV, KAN1 and KAN2.	47.5	58.5	46.2	0		18	28	14	0
AT3G25690	Detected		CHLOROPLAST UNUSUAL POSITIONING 1 (CHUP1)	actin binding protein required for normal chloroplast positioning The mRNA is cell-to-cell mobile.	1.1	10	0	9.2		1	19	0	17
AT3G26420	Detected		RNA-BINDING GLYCINE-RICH PROTEIN B2 (RBGB2)	Zinc finger-containing glycine-rich RNA-binding protein. Cold-inducible. Contributes to the enhancement of freezing tolerance. Members of this protein family include AT3G26420 (ATRZ-1A), AT1G60650 (AtRZ-1b) and AT5G04280 (AtRZ-1c).	4.1	4.1	0	0		1	1	0	0
AT3G28220	Detected			TRAF-like family protein;(source:Araport11)	2.4	18.1	5.4	0		1	8	2	0
AT3G28900	Detected			Ribosomal protein L34e superfamily protein;(source:Araport11)	16.7	16.7	0	10		2	3	0	1
AT3G29090	Detected		PECTIN METHYLESTERASE 31 (PME31)	Encodes an atypical pectin methylesterase that does not require salt for its activity and has a blockwise mode of pectin demethylesterification.	3.2	3.8	3.2	0		1	1	1	0
AT3G32930	Detected			Protein of unknown function. Locus is correlated with bacterial hypersensitive response, expression is reduced after injection with avrRpm1.	5.2	5.2	0	0		1	1	0	0
AT3G43300	Detected		HOPM INTERACTOR 7 (ATMIN7)	AtMIN7 is an immunity associated Arabidopsis protein targeted by HopM1, a conserved Pseudomonas syringae virulence protein. AtMIN7 encodes one of the eight members of the Arabidopsis adenosine diphosphate (ADP) ribosylation factor (ARF) guanine nucleotide exchange factor (GEF) protein family. The AFR GEF proteins are key components of the vesicle trafficking system in eukaryotic cells. HopM1 medi…	0.8	21	0	9.2		1	34	0	13
AT3G44260	Detected		CCR4- ASSOCIATED FACTOR 1A (CAF1a)	Encodes one of the homologs of the yeast CCR4-associated factor 1: AT3G44260 (CAF1a), AT5G22250 (CAF1b). Has mRNA deadenylation activity. Also plays a role in plant defense responses.	4.3	8.2	0	0		1	2	0	0
AT3G44300	Detected		NITRILASE 2 (NIT2)	Encodes an enzyme that catalyzes the hydrolysis of indole-3-acetonitrile (IAN) to indole-3-acetic acid (IAA) (nitrile aminohydrolase, EC 3.5.5.1) and IAN to indole-3-acetamide (IAM) at lower levels. Mutants have reduced sensitivity to IAN and are sensitive to IAA. This enzyme likely participates in other non-auxin-related metabolic pathways. The mRNA is cell-to-cell mobile.	16.2	42.8	0	0		4	29	0	0
AT3G45190	Detected			SIT4 phosphatase-associated family protein;(source:Araport11)	6	17.6	0	12.8		4	13	0	8
AT3G46000	Detected		ACTIN DEPOLYMERIZING FACTOR 2 (ADF2)	Encodes depolymerizing factor 2.	24.1	24.1	0	0		3	4	0	0
AT3G46040	Detected		RIBOSOMAL PROTEIN S15A D (RPS15AD)	Regulated by TCP20. The mRNA is cell-to-cell mobile.	41.5	57.7	0	15.4		7	9	0	1
AT3G46630	Detected			DCL protein (DUF3223);(source:Araport11)	4.8	8.7	4.8	0		1	2	1	0
AT3G46970	Detected		ALPHA-GLUCAN PHOSPHORYLASE 2 (PHS2)	Encodes a cytosolic alpha-glucan phosphorylase. In vitro, the enzyme has a preference for branched polysaccharides, such as glycogen.	8.6	20.7	0	18.3		5	17	0	16
AT3G47370	Detected			Ribosomal protein S10p/S20e family protein;(source:Araport11)	20.5	33.6	27.9	0		4	5	4	0
AT3G47450	Detected		NO ASSOCIATED 1 (NOA1)	Encodes a protein with similarity to the bacterial YqeH GTPase required for proper ribosome assembly. Mutant analyses show that this protein regulates growth and hormonal signaling and attenuates oxidative stress and reactive oxygen species (ROS). It also seems to be involved in regulating leaf senescence, cell death, nitric oxide biosynthesis in response to ABA but not exogenous H2O2. This prote…	9.4	20.3	0	7.5		4	17	0	5
AT3G47490	Detected			HNH endonuclease;(source:Araport11)	4.2	11.2	0	0		1	2	0	0
AT3G47610	Detected			transcription regulator/ zinc ion binding protein;(source:Araport11)	9.3	15.9	5.9	0		3	6	2	0
AT3G47910	Detected			Ubiquitin carboxyl-terminal hydrolase-related protein;(source:Araport11)	1.1	10.5	0	4		3	29	0	11
AT3G49240	Detected		NUWA (NUWA)	Encodes NUWA, an imprinted gene that controls mitochondrial function in early seed development. It is expressed in both the mitochondrion and chloroplast and is also involved in RNA editing in the mitochondrion and chloroplast as a core member of E+-type PPR editosomes.	9.2	18.6	0	3.3		5	11	0	2
AT3G49290	Detected		ABL INTERACTOR-LIKE PROTEIN 2 (ABIL2)	One of four ABI-like proteins.	4.8	15.7	3.2	0		1	4	1	0
AT3G50000	Detected		CASEIN KINASE II, ALPHA CHAIN 2 (CKA2)	Encodes the casein kinase II (CK2) catalytic subunit (alpha).	25.1	33.8	0	6.9		8	13	0	2
AT3G50440	Detected		METHYL ESTERASE 10 (MES10)	Encodes a protein shown to have methyl jasmonate esterase activity in vitro. This protein does not act on methyl IAA, MeSA, MeGA4, or MEGA9 in vitro.	4.9	4.9	0	0		1	1	0	0
AT3G52140	Detected		NON RESPONDING TO OXYLIPINS 38 (NOXY38)	Involved in regulating mitochondrial quality control. Regulates mitochondrial association time and thereby is involved in mitochondrial fusion. Mutants show unregulated autophagy and display transcriptomic markers of mitochondrial stress. Its activity can be modulated by Lys acetylation.	0.7	22.6	0	9.5		1	48	0	16
AT3G52500	Detected			Eukaryotic aspartyl protease family protein;(source:Araport11)	2.1	9.8	0	0		1	4	0	0
AT3G52730	Detected			ubiquinol-cytochrome C reductase UQCRX/QCR9-like family protein;(source:Araport11)	20.8	31.9	20.8	0		1	2	1	0
AT3G53120	Detected		(VPS37-1)	Modifier of rudimentary (Mod(r)) protein;(source:Araport11)	9.2	42.4	13.4	0		2	10	2	0
AT3G53260	Detected		PHENYLALANINE AMMONIA-LYASE 2 (PAL2)	Encodes phenylalanine lyase. Arabidopsis has four PALs: AT2G37040 (PAL1), AT3G53260 (PAL2), AT5G04230 (PAL3) and AT3G10340 (PAL4).	1.3	9.5	0	13.8		1	6	0	8
AT3G53700	Detected		MATERNAL EFFECT EMBRYO ARREST 40 (MEE40)	Pentatricopeptide repeat (PPR) superfamily protein;(source:Araport11)	5.3	22.9	0	15.1		3	15	0	16
AT3G53760	Detected		GAMMA-TUBULIN COMPLEX PROTEIN 4 (GCP4)	Encodes GCP4 (gamma-Tubulin Complex Protein 4), required for microtubule organization.	5.8	16.5	0	7.8		4	11	0	6
AT3G53890	Detected		EVERSHED1 (EVR1)	Cytosolic ribosomal protein. Mutants enhance the varigation effect of var2 mutations suggesting a link between cytosolic translation and chloroplast development.	31.7	31.7	32.9	0		3	5	4	0
AT3G54210	Detected		PLASTID RIBOSOMAL PROTEINS OF THE 50S SUBUNIT 17 (PRPL17)	Ribosomal protein L17 family protein;(source:Araport11)	16.6	16.6	10.4	0		4	6	2	0
AT3G54470	Detected			encodes the bi-functional orotate phosphoribosyltransferase/orotidine-5'-phosphate decarboxylase catalyzing the fifth and sixth step in the de novo pyrimidine ribonucleotide biosynthesis	2.1	7.8	0	5.5		1	3	0	2
AT3G54850	Detected		PLANT U-BOX 14 (PUB14)	Encodes a protein with a typical U-box domain followed by an Armadillo repeat region, a domain organization that is frequently found in plant U-box proteins. Displays ubiquitin ligase activity in vitro.	1.7	1.7	0	1.7		3	2	0	2
AT3G54860	Detected		(ATVPS33)	Homologous to yeast VPS33. Forms a complex with VCL1 and AtVPS11. Involved in vacuolar biogenesis.	2.1	27	0	12.5		1	12	0	6
AT3G54900	Detected		CAX INTERACTING PROTEIN 1 (CXIP1)	A.thaliana PICOT protein.It activates CAX1 gene Calcium transport activity.In other organisms, PICOT proteins appear to play a negative regulatory role in cellular stress responses.	5.8	16.2	5.8	0		1	4	1	0
AT3G55000	Detected		TONNEAU 1A (TON1A)	Encodes a protein of unknown function that is involved in cortical microtubule organization. Mutants exhibit abnormal cell growth and patterns of division. TON1A can functionally complement TON1B and their roles appear to be redundant in plants. Encodes a novel protein that is similar to human FOP and OFD1 centrosomal proteins. Localizes to the preprophase band, cytoplasm and cell cortex where it…	17.7	22.3	0	19.2		4	5	0	4
AT3G55005	Detected		TONNEAU 1B (TON1B)	Encodes a protein of unknown function that is involved in cortical microtubule organization. Mutants exhibit abnormal cell growth and patterns of division. TON1B appears to be redundant with TON1A. Encodes a novel protein that is similar to human FOP and OFD1 centrosomal proteins. Localizes to the preprophase band, cytoplasm and cell cortex where it is probably associated with the cortical cytosk…	4.7	20.2	0	0		1	4	0	0
AT3G55070	Detected			LisH/CRA/RING-U-box domains-containing protein;(source:Araport11)	5.6	15.6	9.8	0		2	7	4	0
AT3G55620	Detected		EUKARYOTIC INITIATION FACOR 6A (eIF6A)	Translation initiation factor IF6;(source:Araport11)	4.5	9.4	0	0		1	2	0	0
AT3G55770	Detected		WLIM2B (WLIM2b)	Encodes a member of the Arabidopsis LIM proteins: a family of actin bundlers with distinct expression patterns. WLIM1, WLIM2a, and WLIM2b are widely expressed, whereas PLIM2a, PLIM2b, and PLIM2c are predominantly expressed in pollen. Regulates actin cytoskeleton organization.	13.6	22.6	0	15		2	3	0	2
AT3G55980	Detected		SALT-INDUCIBLE ZINC FINGER 1 (SZF1)	salt-inducible zinc finger 1;(source:Araport11)	2.9	4.7	0	0		1	2	0	0
AT3G56190	Detected		ALPHA-SOLUBLE NSF ATTACHMENT PROTEIN 2 (ALPHA-SNAP2)	Encodes one of two alpha-SNAPs (soluble NSF attachment protein) in Arabidopsis	11.8	35.6	6.7	0		3	9	1	0
AT3G56490	Detected		HIS TRIAD FAMILY PROTEIN 3 (HIT3)	Encodes a protein that has adenylylsulfate sulfohydrolase activity (E.C. 3.6.2.1) in vitro.	29.9	19.7	29.9	0		3	2	3	0
AT3G56850	Detected		ABA-RESPONSIVE ELEMENT BINDING PROTEIN 3 (AREB3)	Encodes an ABA-responsive element binding protein with a bZIP domain. Located in the nucleus and expressed in the embryo during seed maturation.	13.5	29.6	0	0		3	9	0	0
AT3G56910	Detected		PLASTID-SPECIFIC 50S RIBOSOMAL PROTEIN 5 (PSRP5)	Encodes PSRP5 (PLASTID-SPECIFIC 50S RIBOSOMAL PROTEIN 5). Functions in plastid translation.	22.3	22.3	10.8	0		4	4	1	0
AT3G57890	Detected			Tubulin binding cofactor C domain-containing protein;(source:Araport11)	9.7	15.8	8.4	0		4	6	3	0
AT3G58040	Detected		SEVEN IN ABSENTIA OF ARABIDOPSIS 2 (SINAT2)	Encodes a RING finger domain containing protein that interacts with AtRAP2.2. The mRNA is cell-to-cell mobile.	3.2	10.1	0	0		1	3	0	0
AT3G58110	Detected			hypothetical protein;(source:Araport11)	3.1	9.2	0	8.9		2	6	0	5
AT3G58120	Detected		(BZIP61)	Encodes a member of the BZIP family of transcription factors. Forms heterodimers with the related protein AtbZIP34. Binds to G-boxes in vitro and is localized to the nucleus in onion epidermal cells.	6.1	8.5	0	0		2	4	0	0
AT3G58500	Detected		PROTEIN PHOSPHATASE 2A-4 (PP2A-4)	Encodes one of the isoforms of the catalytic subunit of protein phosphatase 2A: AT1G59830/PP2A-1, AT1G10430/PP2A-2, At2g42500/PP2A-3, At3g58500/PP2A-4 [Plant Molecular Biology (1993) 21:475-485 and (1994) 26:523-528; Note that in more recent publications, there is mixed use of gene names for PP2A-3 and PP2A-4 - some refer to At2g42500 as PP2A-3 and some as PP2A-4].	18.9	19.8	16	0		5	5	4	0
AT3G58730	Detected			vacuolar ATP synthase subunit D (VATD) / V-ATPase D subunit / vacuolar proton pump D subunit (VATPD);(source:Araport11)	14.9	26.8	15.3	0		4	7	4	0
AT3G59540	Detected			Ribosomal L38e protein family;(source:Araport11)	34.8	27.5	34.8	0		4	4	3	0
AT3G59810	Detected		SM-LIKE 6A (LSM6A)	Small nuclear ribonucleoprotein family protein;(source:Araport11)	28.6	36.3	36.3	0		3	5	3	0
AT3G60245	Detected			Zinc-binding ribosomal protein family protein;(source:Araport11)	26.1	33.7	17.4	0		3	6	2	0
AT3G60820	Detected		(PBF1)	Encodes 20S proteasome beta subunit PBF1 (PBF1).	5.8	17.9	0	0		1	3	0	0
AT3G60830	Detected		ACTIN-RELATED PROTEIN 7 (ARP7)	Encodes an actin-related protein required for normal embryogenesis, plant architecture and floral organ abscission.	13	13	0	0		4	5	0	0
AT3G60960	Detected			Tetratricopeptide repeat (TPR)-like superfamily protein;(source:Araport11)	8.9	15.1	0	0		3	5	0	0
AT3G61130	Detected		GALACTURONOSYLTRANSFERASE 1 (GAUT1)	Encodes a protein with putative galacturonosyltransferase activity. The mRNA is cell-to-cell mobile.	1.9	11	0	6.4		1	8	0	4
AT3G61260	Detected		REMORIN 1.2 (REM1.2)	Lipid raft regulatory protein, crucial for plasma membrane nanodomain assembly to control plasmodesmata aperture and functionality. Negatively regulates the cell-to-cell movement of TuMV via competition with PCaP1 for binding actin filaments.	11.3	22.6	0	0		1	3	0	0
AT3G61470	Detected		PHOTOSYSTEM I LIGHT HARVESTING COMPLEX GENE 2 (LHCA2)	Encodes a component of the light harvesting antenna complex of photosystem I. The mRNA is cell-to-cell mobile.	7.8	21.4	7.8	0		2	5	2	0
AT3G61650	Detected		GAMMA-TUBULIN (TUBG1)	Required for centrosomal and noncentrosomal microtubule nucleation. Involved in specification of cell identity, such as stomatal patterning. Constitutively expressed throughout plant.	21.1	38	0	4.9		8	16	0	2
AT3G61710	Detected		AUTOPHAGY 6 (ATG6)	Encodes autophagy protein 6 (ATG6), required for pollen germination and plant development.	4.3	17.6	0	12.3		2	6	0	3
AT3G61760	Detected		DYNAMIN-LIKE 1B (DL1B)	DYNAMIN-like 1B;(source:Araport11)	11.8	13.3	0	6.2		7	7	0	4
AT3G62200	Detected			Putative endonuclease or glycosyl hydrolase;(source:Araport11)	1.5	9.2	0	4.5		1	10	0	3
AT3G62250	Detected		UBIQUITIN 5 (UBQ5)	ubiquitin 5;(source:Araport11)	27.4	36.3	0	10.2		6	10	0	1
AT3G62600	Detected		(ATERDJ3B)	J domain protein localized in ER lumen. Can partially compensate for the growth defect in jem1 scj1 mutant yeast. Forms a complex SDF2-ERdj3B-BiP that is required for the proper accumulation of the surface-exposed leucine-rich repeat receptor kinases EFR. EFR is involved in PAMP (pathogen associated molecular patterns) triggered immunity.	11	20.5	11	0		4	8	4	0
AT3G62870	Detected			Ribosomal protein L7Ae/L30e/S12e/Gadd45 family protein;(source:Araport11)	23.8	35.2	0	0		8	16	0	0
AT3G63140	Detected		CHLOROPLAST STEM-LOOP BINDING PROTEIN OF 41 KDA (CSP41A)	Encodes a protein with ribonuclease activity that is involved in plastid rRNA maturation.	4.4	13.1	2.5	0		1	4	1	0
AT3G63160	Detected		OUTER ENVELOPE PROTEIN 6 (OEP6)	Member of the Arabidopsis 7-kDa OEP family. Tail-anchored (TA) membrane protein which possesses a single C-terminal transmembrane domain targeting post-translationally to plastids.	13	13	13	0		1	1	1	0
AT3G63410	Detected		ALBINO OR PALE GREEN MUTANT 1 (APG1)	Encodes a MPBQ/MSBQ methyltransferase located in the chloroplast inner envelope membrane. Mutant plants lack plastoquinone (PQ), suggesting that the APG1 protein is involved in the methylation step of PQ biosynthesis. The gene product is also involved in tocopherol (vitamin E) biosynthesis.	5.3	10.4	0	5.3		1	2	0	1
AT4G00240	Detected		PHOSPHOLIPASE D BETA 2 (PLDBETA2)	member of C2-PLD subfamily	1.7	4.3	0	0		1	4	0	0
AT4G00400	Detected		GLYCEROL-3-PHOSPHATE SN-2-ACYLTRANSFERASE 8 (GPAT8)	bifunctional sn-glycerol-3-phosphate 2-O-acyltransferase/phosphatase. Involved in cutin assembly and is functionally redundant with GPAT4.	8.6	17	2.2	0		4	7	1	0
AT4G00430	Detected		PLASMA MEMBRANE INTRINSIC PROTEIN 1;4 (PIP1;4)	a member of the plasma membrane intrinsic protein subfamily PIP1.	30	34.8	22	0		9	17	7	0
AT4G01037	Detected		WHAT'S THIS FACTOR? (WTF1)	Ubiquitin carboxyl-terminal hydrolase family protein;(source:Araport11)	6.1	7.6	0	0		3	4	0	0
AT4G01040	Detected			Glycosyl hydrolase superfamily protein;(source:Araport11)	2.6	13.7	0	0		1	5	0	0
AT4G01100	Detected		ADENINE NUCLEOTIDE TRANSPORTER 1 (ADNT1)	Adenine nucleotide transporter. Located in mitochondrion. Expressed in a broad range of tissues, but predominantly in root tips. Loss of function mutants exhibit reduced root growth and respiration.	3.6	18.6	0	12		1	5	0	3
AT4G01210	Detected			glycosyl transferase family 1 protein;(source:Araport11)	1.3	8.1	0	4.6		1	7	0	4
AT4G01400	Detected		MITOCHONDRIAL INTRON SPLICING FACTOR 74 (MISF74)	Pentatricopeptide Repeat Protein involved in splicing of nad4, nad 5, nad 1 and nad2 introns which affects biogenesis of the respiratory complex I.	1.5	16.5	0	10.3		1	11	0	6
AT4G02040	Detected			hypothetical protein;(source:Araport11)	7.2	7.2	0	0		1	1	0	0
AT4G02230	Detected			Ribosomal protein L19e family protein;(source:Araport11)	18.8	18.3	0	0		5	6	0	0
AT4G02290	Detected		GLYCOSYL HYDROLASE 9B13 (GH9B13)	glycosyl hydrolase 9B13;(source:Araport11)	6.8	24.8	0	0		3	11	0	0
AT4G02350	Detected		EXOCYST COMPLEX COMPONENT SEC15B (SEC15B)	Encodes a member of the exocyst complex gene family. The exocyst is a protein complex involved in tethering vesicles to the plasma membrane during regulated or polarized secretion. The mRNA is cell-to-cell mobile.	4.7	20.7	0	14		3	15	0	10
AT4G02510	Detected		TRANSLOCON AT THE OUTER ENVELOPE MEMBRANE OF CHLOROPLASTS 159 (TOC159)	An integral membrane GTPase that functions as a transit-sequence receptor required for the import of proteins necessary for chloroplast biogenesis. Located in the outer chloroplast membrane. Phosphorylation of the G-domains regulate translocon assembly. The mRNA is cell-to-cell mobile.	0.9	32.9	0	13.8		1	46	0	18
AT4G02570	Detected		CULLIN 1 (CUL1)	Encodes a cullin that is a component of SCF ubiquitin ligase complexes involved in mediating responses to auxin and jasmonic acid. Homozygous auxin-resistant mutants arrest growth soon after germination, lacking a root and hypocotyl. Heterozygotes display a variety of phenotypes consistent with impaired auxin response.	1.6	14.1	0	16		1	11	0	12
AT4G02840	Detected		(SMD1B)	SmD1b is one of two Yeast SmD1 orthologs, the other being SmD1a.SmD1b accumulates to higher levels than SmD1a.It is localized to the nucleolus and nuclear speckles and appears to have a role in RNA splicing and indirectly facilitating PTGS.	8.7	8.7	0	0		1	1	0	0
AT4G02880	Detected			ELKS/Rab6-interacting/CAST family protein;(source:Araport11)	2	9.2	0	6.3		1	6	0	3
AT4G02930	Detected			GTP binding Elongation factor Tu family protein;(source:Araport11)	12.8	36.6	0	0		4	15	0	0
AT4G02990	Detected		BELAYA SMERT (BSM)	Encodes BELAYA SMERT (BSM), a plastid-localized protein homologous to mitochondrial transcription termination factors (mTERF) found in animal. Mutant bsm cells are albino, are compromised in growth, and suffer defects in global plastidic gene expression. The mRNA is cell-to-cell mobile.	4.1	3	0	0		2	1	0	0
AT4G03020	Detected			transducin family protein / WD-40 repeat family protein;(source:Araport11)	18.5	29.2	0	4.1		6	16	0	1
AT4G09040	Detected			RNA-binding (RRM/RBD/RNP motifs) family protein;(source:Araport11)	4.9	34.9	0	0		1	6	0	0
AT4G10450	Detected			Ribosomal protein L6 family;(source:Araport11)	23.7	51	0	0		5	10	0	0
AT4G11010	Detected		NUCLEOSIDE DIPHOSPHATE KINASE 3 (NDPK3)	nucleoside diphosphate kinase 3 (ndpk3), located to the inter-membrane space in mitochondria	7.6	13	11.3	0		2	3	3	0
AT4G11600	Detected		GLUTATHIONE PEROXIDASE 6 (GPX6)	Encodes glutathione peroxidase.	5.2	16.8	5.2	0		1	4	1	0
AT4G13670	Detected		PLASTID TRANSCRIPTIONALLY ACTIVE 5 (PTAC5)	plastid transcriptionally active 5;(source:Araport11)	7.5	14.7	0	0		2	4	0	0
AT4G14030	Detected		SELENIUM-BINDING PROTEIN 1 (SBP1)	selenium-binding protein 1;(source:Araport11)	3.7	10.2	0	2.2		2	4	0	1
AT4G14160	Detected		(ATSEC23F)	Sec23/Sec24 protein transport family protein;(source:Araport11)	2.3	15.4	0	15		1	13	0	10
AT4G14320	Detected		RPL36A B (RPL36AB)	Zinc-binding ribosomal protein family protein;(source:Araport11)	29.5	15.2	7.6	0		3	2	1	0
AT4G15000	Detected			Ribosomal L27e protein family;(source:Araport11)	34.4	34.4	34.4	0		7	9	6	0
AT4G15790	Detected			uveal autoantigen with coiled-coil/ankyrin;(source:Araport11)	23.1	32.7	17.7	0		3	5	2	0
AT4G15930	Detected			Dynein light chain type 1 family protein;(source:Araport11)	9.8	33.3	9.8	0		1	3	1	0
AT4G16370	Detected		OLIGOPEPTIDE TRANSPORTER (OPT3)	Encodes a phloem-specific iron transporter that is essential for systemic iron signaling and redistribution of iron and cadmium. It loads iron into the phloem, facilitates iron recirculation from the xylem to the phloem, and regulates both shoot-to-root iron signaling and iron redistribution from mature to developing tissues.	2.4	3.4	0	0		1	2	0	0
AT4G18060	Detected		SH3 DOMAIN-CONTAINING PROTEIN 3 (SH3P3)	SH3 domain-containing protein;(source:Araport11)	9.7	18.8	0	6.6		3	5	0	2
AT4G18240	Detected		STARCH SYNTHASE 4 (SS4)	Encodes a starch synthase. In Arabidopsis leaves, the catalytic C-terminal region of STARCH SYNTHASE 4 promotes starch granule initiation while its non-catalytic N-terminal region determines starch granules morphology.	5.9	7.5	0	6.9		5	6	0	7
AT4G19006	Detected			Proteasome component (PCI) domain protein;(source:Araport11)	13.2	20.7	10.6	0		4	7	3	0
AT4G20890	Detected		TUBULIN BETA-9 CHAIN (TUB9)	tubulin 9 The mRNA is cell-to-cell mobile.	50	54.1	42.6	0		28	51	25	0
AT4G20980	Detected			Eukaryotic translation initiation factor 3 subunit 7 (eIF-3);(source:Araport11)	8	10.7	0	6.1		3	4	0	3
AT4G21710	Detected		(NRPB2)	Encodes the unique second-largest subunit of DNA-dependent RNA polymerase II; the ortholog of budding yeast RPB2 and a homolog of the E. coli RNA polymerase beta subunit.	3.9	15.9	0	10.9		4	18	0	12
AT4G21860	Detected		METHIONINE SULFOXIDE REDUCTASE B 2 (MSRB2)	methionine sulfoxide reductase B 2;(source:Araport11)	10.4	10.4	10.4	0		2	2	2	0
AT4G23460	Detected			Adaptin family protein;(source:Araport11)	15.1	26.2	0	13.1		13	39	0	16
AT4G25050	Detected		ACYL CARRIER PROTEIN 4 (ACP4)	encodes an acyl carrier protein predominantly expressed in leaves. Gene expression is upregulated by light.	10.7	10.7	10.7	0		1	2	1	0
AT4G25130	Detected		PEPTIDE MET SULFOXIDE REDUCTASE 4 (PMSR4)	Encodes a chloroplast-localized methionine sulfoxide reductase that is a member of the MSRA family. Involved in protection of chloroplasts from oxidative stress.	11.6	19.8	0	0		3	5	0	0
AT4G25550	Detected		INVOLVED IN RRNA PROCESSING 9 (IRP9)	Cleavage/polyadenylation specificity factor, 25kDa subunit;(source:Araport11)	7	20.5	0	0		1	3	0	0
AT4G25630	Detected		FIBRILLARIN 2 (FIB2)	encodes a fibrillarin, a key nucleolar protein in eukaryotes which associates with box C/D small nucleolar RNAs (snoRNAs) directing 2'-O-ribose methylation of the rRNA. This gene also encodes a novel box C/D snoRNA, U60.2f in its fifth intron that accumulates in seedlings and that their targeted residue on the 25 S rRNA is methylated. The mRNA is cell-to-cell mobile.	28.4	30.9	0	0		8	12	0	0
AT4G25740	Detected			RNA binding Plectin/S10 domain-containing protein;(source:Araport11)	33.3	37.3	0	16.4		6	12	0	2
AT4G26510	Detected		URIDINE KINASE-LIKE 4 (UKL4)	One of the homologous genes predicted to encode proteins with UPRT domains (Uracil phosphoribosyltransferase). Five of these genes (At5g40870, At3g27190, At1g55810, At4g26510 and At3g27440) show a high level of identity, and are annotated as also containing a N-terminal uracil kinase (UK) domain. These genes are referred to as UKL1 (UK-like 1), UKL2, UKL3, UKL4 and UKL5, respectively.	12.2	42.9	0	3.2		7	19	0	1
AT4G26650	Detected			RNA-binding (RRM/RBD/RNP motifs) family protein;(source:Araport11)	3.1	23.2	0	3.3		1	9	0	1
AT4G27000	Detected		(ATRBP45C)	RNA-binding (RRM/RBD/RNP motifs) family protein;(source:Araport11)	2.2	21.9	2.2	0		1	7	1	0
AT4G27060	Detected		TORTIFOLIA 1 (TOR1)	Encodes a novel, plant-specific microtubule-associated protein that regulates the orientation of cortical microtubules and the direction of organ growth. The protein plays a role in control of microtubule dependent anisotropic cell elongation. spr2 mutant rosette leaves, cauline leaves, roots, petioles and petals curl in an anticlockwise direction.	2.1	18.1	0	10		1	21	0	6
AT4G27080	Detected		PDI-LIKE 5-4 (PDIL5-4)	putative protein	1.5	5.5	0	10.5		1	2	0	3
AT4G27690	Detected		VACUOLAR PROTEIN SORTING 26B (VPS26B)	vacuolar protein sorting 26B;(source:Araport11)	17.8	26.6	11.3	0		4	6	2	0
AT4G27740	Detected			Yippee family putative zinc-binding protein;(source:Araport11)	29.5	64.8	21.9	0		3	6	2	0
AT4G27870	Detected			Vacuolar iron transporter (VIT) family protein;(source:Araport11)	2.2	12.8	0	5.9		1	7	0	3
AT4G28250	Detected		EXPANSIN B3 (EXPB3)	putative beta-expansin/allergen protein. Naming convention from the Expansin Working Group (Kende et al, 2004. Plant Mol Bio). Involved in the formation of nematode-induced syncytia in roots of Arabidopsis thaliana.	8.1	17.4	0	0		2	4	0	0
AT4G28710	Detected		(XIH)	member of Myosin-like proteins The mRNA is cell-to-cell mobile.	1.5	11.9	0	5.1		2	22	0	6
AT4G29010	Detected		ABNORMAL INFLORESCENCE MERISTEM (AIM1)	Functions in beta-oxidation of fatty acids, similar to CuMFP with L-3-hydroxyacyl-CoA hydrolyase , L-3-hydroxyacyl-dehydrogenase, D-3-hydroxyacyl-CoA epimerase, and 3, 2-enoyl-CoA isomerase activities.	2.4	12.5	0	3.7		2	9	0	2
AT4G30010	Detected			ATP-dependent RNA helicase;(source:Araport11)	30	47.8	30	0		4	7	4	0
AT4G30330	Detected		PORCUPINE LIKE (PCP-LIKE)	Differs from PCP only in two amino acids, expression is regulated in a manner opposite to that of PCP in that it was upregulated in response to increasing ambient temperature.	12.5	47.7	12.5	0		1	4	1	0
AT4G30440	Detected		UDP-D-GLUCURONATE 4-EPIMERASE 1 (GAE1)	Encodes a UDP-D-glucuronate 4-epimerase involved in pectin biosynthesis in the cell wall and affects cell wall integrity and immunity to fungi and bacteria.	6.3	22.8	0	0		2	7	0	0
AT4G30530	Detected		GAMMA-GLUTAMYL PEPTIDASE 1 (GGP1)	Encodes a gamma-glutamyl peptidase, outside the GGT family, that can hydrolyze gamma-glutamyl peptide bonds. The mRNA is cell-to-cell mobile.	9.2	18.4	0	0		2	4	0	0
AT4G30825	Detected		BIOGENESIS FACTOR REQUIRED FOR ATP SYNTHASE 2 (BFA2)	P-class pentatricopeptide repeat (PPR) protein essential for accumulation of the dicistronic atpH/F transcript in chloroplasts. Acts as barrier to prevent the atpH/F transcript degradation by exoribonucleases by binding to the consensus sequence of the atpF-atpA intergenic region.	1.2	4.3	0	0		1	4	0	0
AT4G30920	Detected		LEUCYL AMINOPEPTIDASE 2 (LAP2)	Encodes LAP2, an aminopeptidase playing key roles in senescence, stress response and amino acid turnover.	4.1	24.4	5.5	0		2	10	3	0
AT4G31790	Detected			Tetrapyrrole (Corrin/Porphyrin) Methylase;(source:Araport11)	5.1	5.1	0	0		1	1	0	0
AT4G31850	Detected		PROTON GRADIENT REGULATION 3 (PGR3)	encodes a protein containing 27 pentatrico-peptide repeat (PPR) motifs. Functions in the stabilization of petL operon RNA and also in the translation of petL.	2.3	9.8	0	9.1		2	11	0	9
AT4G32070	Detected		PHOX4 (Phox4)	Encodes one of the 36 carboxylate clamp (CC)-tetratricopeptide repeat (TPR) proteins (Prasad 2010, Pubmed ID: 20856808) with potential to interact with Hsp90/Hsp70 as co-chaperones.	1.6	9.2	0	1.6		1	5	0	1
AT4G32410	Detected		CELLULOSE SYNTHASE 1 (CESA1)	Encodes a cellulose synthase isomer. CESA1 mutants have cellulose defect in the primary cell wall. Multiple lines of evidence suggest that CESA1, along with CESA3 and CESA6 are present in the same plasma membrane complex for cellulose biosynthesis. lasma membrane complex for cellulose biosynthesis. As inferred from the null role of secondary wall-type CesAs, included in a set of five primary wall…	6	10.6	0	8.5		6	10	0	7
AT4G33250	Detected		EUKARYOTIC TRANSLATION INITIATION FACTOR 3K (EIF3K)	Encodes initiation factor 3k (EIF3k).	3.5	24.3	0	0		1	4	0	0
AT4G33500	Detected		PROBABLE PROTEIN PHOSPHATASE (PP2C62)	Protein phosphatase 2C family protein;(source:Araport11)	1.4	9.8	0	0		1	5	0	0
AT4G33865	Detected			Ribosomal protein S14p/S29e family protein;(source:Araport11)	19.6	19.6	19.6	0		1	1	1	0
AT4G34490	Detected		CYCLASE ASSOCIATED PROTEIN 1 (CAP1)	CYCLASE ASSOCIATED PROTEIN	2.1	6.7	2.1	0		1	5	1	0
AT4G35000	Detected		ASCORBATE PEROXIDASE 3 (APX3)	Encodes a microsomal ascorbate peroxidase APX3. Ascorbate peroxidases are enzymes that scavenge hydrogen peroxide in plant cells. Eight types of APX have been described for Arabidopsis: three cytosolic (APX1, APX2, APX6), two chloroplastic types (stromal sAPX, thylakoid tAPX), and three microsomal (APX3, APX4, APX5) isoforms. The APX3 protein interacts with AKR2 (ankyrin-containing protein that i…	7.7	21.6	7.7	0		2	5	2	0
AT4G35060	Detected		HEAVY METAL ASSOCIATED ISOPRENYLATED PLANT PROTEIN 25 (HIPP25)	Heavy metal transport/detoxification superfamily protein;(source:Araport11)	7.2	30.1	0	0		1	3	0	0
AT4G35410	Detected			Clathrin adaptor complex small chain family protein;(source:Araport11)	8	8	0	0		1	1	0	0
AT4G35470	Detected		PLANT INTRACELLULAR RAS GROUP-RELATED LRR 4 (PIRL4)	Encodes PIRL4, a member of the Plant Intracellular Ras-group-related LRRs (Leucine rich repeat proteins). PIRLs are a distinct, plant-specific class of intracellular LRRs that likely mediate protein interactions, possibly in the context of signal transduction.	1.8	6.4	1.8	0		1	2	1	0
AT4G35630	Detected		PHOSPHOSERINE AMINOTRANSFERASE 1 (PSAT1)	Encodes a phosphoserine aminotransferase which is involved in serine biosynthesis in the chloroplast which operates via the phosphorylated pathway. The mRNA is cell-to-cell mobile.	15.6	14	4.2	0		5	4	1	0
AT4G35860	Detected		GTP-BINDING 2 (GB2)	GTP-binding protein ATGB2	7.9	20.9	7.9	0		1	3	1	0
AT4G36020	Detected		COLD SHOCK DOMAIN PROTEIN 1 (CSDP1)	Encodes a cold shock domain protein. Involved in cold acclimation by blocking the secondary structure of mRNA which in turn facilitates translation at cold temperature.	11	19.7	10.7	0		3	3	2	0
AT4G36130	Detected			Ribosomal protein L2 family;(source:Araport11)	33.7	41.1	29.5	0		11	17	9	0
AT4G36220	Detected		FERULIC ACID 5-HYDROXYLASE 1 (FAH1)	encodes ferulate 5-hydroxylase (F5H). Involved in lignin biosynthesis.	2.5	2.5	0	2.5		1	1	0	1
AT4G36250	Detected		ALDEHYDE DEHYDROGENASE 3F1 (ALDH3F1)	Encodes a putative aldehyde dehydrogenase. The gene is not responsive to osmotic stress and is expressed constitutively at a low level in plantlets and root cultures.	6.4	31	1.9	0		3	12	1	0
AT4G36390	Detected			Methylthiotransferase;(source:Araport11)	1.6	3.3	0	6.7		1	2	0	4
AT4G36940	Detected		NICOTINATE PHOSPHORIBOSYLTRANSFERASE 1 (NAPRT1)	nicotinate phosphoribosyltransferase 1;(source:Araport11)	8.2	7.7	0	0		5	5	0	0
AT4G37910	Detected		MITOCHONDRIAL HEAT SHOCK PROTEIN 70-1 (mtHsc70-1)	mitochondrial heat shock protein 70-1;(source:Araport11)	7	30.4	0	5.9		4	22	0	7
AT4G37980	Detected		ELICITOR-ACTIVATED GENE 3-1 (ELI3-1)	NADPH-dependent cinnamaldehyde and hexenal reductase involved in the production of green leaf volitile compounds.	9.2	21.6	7.7	0		3	6	2	0
AT4G38120	Detected			ARM repeat superfamily protein;(source:Araport11)	1.4	8.3	0	7.1		2	9	0	7
AT4G38130	Detected		HISTONE DEACETYLASE 1 (HD1)	Encodes a histone deacetylase that enhances AtERF7-mediated transcriptional repression. Binds SIM3 and ERF7. Expressed in the nucleus in most tissues examined and throughout the life of the plant. Involved in jasmonic acid and ethylene dependent pathogen resistance. The sequence in GenBank has 17 AG dinucleotide repeats missing, which is also missing in Ler shotgun sequence from Cereon. Although …	9.4	5.4	0	7		3	2	0	2
AT4G38580	Detected		FARNESYLATED PROTEIN 6 (FP6)	putative farnesylated protein (At4g38580) mRNA, complete	7.2	20.9	7.2	0		1	3	1	0
AT4G38680	Detected		GLYCINE RICH PROTEIN 2 (GRP2)	Encodes a glycine-rich protein that binds nucleic acids and promotes DNA melting. Its transcript and protein levels are up-regulated in response to cold treatment with protein levels peaking earlier in shoots (~10-14 days) than in roots (~21 days). It is normally expressed in meristematic regions and developing tissues where cell division occurs. RNAi and antisense lines with lower levels of CSP2…	28.6	28.6	28.6	0		3	4	3	0
AT4G38900	Detected		BASIC LEUCINE-ZIPPER 29 (BZIP29)	Basic-leucine zipper (bZIP) transcription factor family protein;(source:Araport11)	10.4	11	0	10.2		4	10	0	6
AT4G39200	Detected			Ribosomal protein S25 family protein;(source:Araport11)	34.6	46.7	34.6	0		6	13	6	0
AT4G39260	Detected		RNA-BINDING GLYCINE-RICH PROTEIN A6 (RBGA6)	Encodes a glycine-rich protein with RNA binding domain at the N-terminus. Protein is structurally similar to proteins induced by stress in other plants. Gene expression is induced by cold. Transcript undergoes circadian oscillations that is depressed by overexpression of AtGRP7. A substrate of the type III effector HopU1 (mono-ADP-ribosyltransferase).	22.8	35.9	22.8	0		2	4	2	0
AT4G39680	Detected			SAP domain-containing protein;(source:Araport11)	2.2	14.2	0	3.2		2	8	0	3
AT5G01650	Detected			Tautomerase/MIF superfamily protein;(source:Araport11)	9.8	9.8	9.8	0		1	1	1	0
AT5G02240	Detected			Protein is tyrosine-phosphorylated and its phosphorylation state is modulated in response to ABA in Arabidopsis thaliana seeds. The mRNA is cell-to-cell mobile.	11.9	24.5	0	0		2	5	0	0
AT5G02790	Detected		GLUTATHIONE TRANSFERASE L3 (GSTL3)	Glutathione S-transferase family protein;(source:Araport11)	11.9	24.3	0	0		2	3	0	0
AT5G03290	Detected		ISOCITRATE DEHYDROGENASE V (IDH-V)	Encodes a catalytic subunit of the mitochondrially-localized NAD+- dependent isocitrate dehydrogenase. The mRNA is cell-to-cell mobile.	2.7	6.7	0	4		1	2	0	1
AT5G03455	Detected		(CDC25)	Encodes a homolog of yeast cell cycle regulator CDC25. It has a sole catalytic domain and devoid of the N-terminal regulatory region found in the human CDC25 and is capable of reducing the mitotic cell length of transformed fission yeast. Non-plant CDC25 proteins have been shown to do this. However, the gene is more or less constant, regardless of whether the tissue examined contained proliferati…	15.8	16.4	10.3	0		2	3	1	0
AT5G03540	Detected		EXOCYST SUBUNIT EXO70 FAMILY PROTEIN A1 (EXO70A1)	AtEXO70A1 is a member of EXO70 gene family, putative exocyst subunits, conserved in land plants. It plays a central role in Casparian strip formation, generating a transient positional information that will be translated into a precisely localized cell wall modification.	3.8	16.7	0	7.4		2	11	0	3
AT5G03630	Detected		(MDAR2)	Pyridine nucleotide-disulfide oxidoreductase family protein;(source:Araport11)	4.4	22.3	0	3.2		1	6	0	1
AT5G04130	Detected		DNA GYRASE B2 (GYRB2)	Encodes a protein that when expressed together with GYRA generates an active supercoiling DNA gyrase enzyme that shares similar properties to its bacterial counterpart, including sensitivity to gyrase-specific antibiotics.	7	17.2	0	16.1		4	11	0	10
AT5G04430	Detected		BINDING TO TOMV RNA 1L (LONG FORM) (BTR1L)	Gene model AT5G04430.1 produces active protein. (BTS1S). Binds to ToMV genomic RNA and prevents viral multiplication.	18.6	32.6	0	7.8		5	9	0	2
AT5G05590	Detected		PHOSPHORIBOSYLANTHRANILATE ISOMERASE 2 (PAI2)	Encodes phosphoribosylanthranilate isomerase which catalyzes the third step in the tryptophan biosynthetic pathway.	4.4	10.6	0	0		1	2	0	0
AT5G05620	Detected		GAMMA-TUBULIN COMPLEX PROTEIN 2 (GCP2)	Paralog of TUBG1, required for centrosomal and noncentrosomal microtubule nucleation. Involved in specification of cell identity, such as stomatal patterning. Constitutively expressed throughout plant. Enriched at the post-cytokinetic cell edges in leaves and roots.	21.1	38	1.9	0		8	15	2	0
AT5G05780	Detected		RP NON-ATPASE SUBUNIT 8A (RPN8A)	Encodes a putative 26S proteasome subunit RPN8a. The function of RPN8a and other 26S subunits may be required for specifying leaf adaxial identity. The mRNA is cell-to-cell mobile.	8.9	22	11.2	0		2	5	3	0
AT5G06130	Detected		ARABIDOPSIS THALIANA ORANGE-LIKE (ATOR-LIKE)	Encodes an OR(orange)-like protein that interacts directly with the PSY (phytoene synthase) protein and acts as a positive posttranscriptional regulator of its expression, thereby affecting carotenoid biosynthesis.	4.1	4.1	0	0		1	1	0	0
AT5G06160	Detected		ATROPOS (ATO)	Encodes a protein with similarity to pre-mRNA splicing factor SF3a60 that is involved in gametic cell fate determination. Loss of function results in the ectopic expression of egg cell makers suggesting a role in restriction of gametic cell fate. Expressed strongly in gametophytes and weakly in sporophytes.	2.2	4.6	0	0		1	2	0	0
AT5G06970	Detected		PROTON ATPASE TRANSLOCATION CONTROL 1 (PATROL1)	PATROL1 is a Munc13-like protein involved in mediating H[+]-ATPase translocation. It interacts with AHA1and is responsible for its translocation during stomatal movement.	1.7	15.8	0	12.8		2	15	0	12
AT5G07090	Detected			Ribosomal protein S4 (RPS4A) family protein;(source:Araport11)	47.7	63	50.4	0		16	29	18	0
AT5G08120	Detected		MOVEMENT PROTEIN BINDING PROTEIN 2C (MPB2C)	Microtubule-associated and viral movement protein binding protein. Negatively regulates KN1 association to plasmodesmata and, consequently, cell-to-cell transport. Involved in the alignment of cortical microtubules, the patterning of stomata and in restricting tobamoviral infections.	2.8	11.4	2.8	0		1	3	1	0
AT5G09510	Detected			Ribosomal protein S19 family protein;(source:Araport11)	64.5	72.4	34.2	0		9	15	7	0
AT5G09590	Detected		MITOCHONDRIAL HSO70 2 (MTHSC70-2)	heat shock protein 70 (Hsc70-5); nuclear	10	20.5	0	3.1		6	15	0	2
AT5G09900	Detected		EMBRYO DEFECTIVE 2107 (EMB2107)	Encodes one of two isoforms for the 26S proteasome regulatory protein (RN) subunit RPN5. For many functions it acts redundantly with the paralogous gene RPN5b but also appears to exert independent effects.	2.4	20.1	9.7	0		1	12	5	0
AT5G10200	Detected		SHADE AVOIDANCE 4 (SAV4)	ARM-repeat/Tetratricopeptide repeat (TPR)-like protein;(source:Araport11)	4.4	12.5	0	4.4		2	6	0	2
AT5G10470	Detected		KINESIN LIKE PROTEIN FOR ACTIN BASED CHLOROPLAST MOVEMENT 1 (KAC1)	Kinesin that binds cyclin-dependent kinase CDKA;1 as homodimer or as heterodimer with KCA2. Demarcates the division site in plant cells.	0.9	16.8	0	11.2		1	21	0	14
AT5G10960	Detected		CCR4-ASSOCIATED FACTOR 1I (CAF1I)	Polynucleotidyl transferase, ribonuclease H-like superfamily protein;(source:Araport11)	15.2	33.9	10.8	0		5	7	3	0
AT5G11060	Detected		KNOTTED1-LIKE HOMEOBOX GENE 4 (KNAT4)	A member of Class II KN1-like homeodomain transcription factors (together with KNAT3 and KNAT5), with greatest homology to the maize knox1 homeobox protein. Expression regulated by light. Detected in all tissues examined, but most prominent in leaves and young siliques. Transient expression of GFP translational fusion protein suggests bipartite localization in nucleus and cytoplasm. KNAT4 promote…	8.7	11.2	0	0		3	5	0	0
AT5G11200	Detected		HOMOLOG OF HUMAN UAP56 B (UAP56B)	One of two genes encoding an ATP-dependent RNA helicase that localizes predominantly to euchromatic regions of Arabidopsis nuclei, and associates with genes transcribed by RNA polymerase II independently from the presence of introns. It is not detected at non-transcribed loci. It interacts with ssRNA, dsRNA and dsDNA, but not with ssDNA. Its ATPase activity is stimulated by RNA and dsDNA and its …	4.5	16	4.5	0		4	5	2	0
AT5G12150	Detected		(PHGAP1)	Encodes a protein with similarity to REN1, a Rho GTPase activating protein.It is cytoplasmic and plasma membrane associated in interphase, but during mitosis localizes to the CDZ/CDS in a POK-dependent manner.	15.5	24.9	0	17.8		11	30	0	12
AT5G12190	Detected			RNA-binding (RRM/RBD/RNP motifs) family protein;(source:Araport11)	11.3	11.3	11.3	0		1	1	1	0
AT5G12470	Detected		RETICULATA-RELATED 4 (RER4)	UvrABC system C protein, putative (DUF3411);(source:Araport11)	8.3	21.2	2.9	0		3	8	1	0
AT5G12980	Detected		(NOT9B)	Cell differentiation, Rcd1-like protein;(source:Araport11)	26.7	47.6	0	10.6		7	14	0	2
AT5G13440	Detected			Ubiquinol-cytochrome C reductase iron-sulfur subunit;(source:Araport11)	4	14.2	0	11.3		1	4	0	2
AT5G13850	Detected		NASCENT POLYPEPTIDE-ASSOCIATED COMPLEX SUBUNIT ALPHA-LIKE PROTEIN 3 (NACA3)	nascent polypeptide-associated complex subunit alpha-like protein 3;(source:Araport11)	6.9	13.2	0	0		1	2	0	0
AT5G14170	Detected		(CHC1)	CHC1 is predicted to encode a protein that belongs to the chromodomain remodeling complex. Two RNAi knock-down lines have a dwarf phenotype and reduced rates of Agrobacterium-mediated transformation. The low rate of root-mediated transformation rate may result from altered root morphology or reduced root growth rates. Also named as SWP73B, a subunit of the SWI/SNF chromatin remodeling complex. Ac…	5.6	7.1	0	0		3	5	0	0
AT5G14250	Detected		CONSTITUTIVE PHOTOMORPHOGENIC 13 (COP13)	Encodes subunit 3 of the COP9 signalosome.	2.6	5.9	3.1	0		1	2	1	0
AT5G14720	Detected			Protein kinase superfamily protein;(source:Araport11)	4.2	24.9	0	17.5		3	14	0	9
AT5G14780	Detected		FORMATE DEHYDROGENASE (FDH)	Encodes a NAD-dependent formate dehydrogenase.	7.8	27.9	5.5	0		3	9	2	0
AT5G14800	Detected		PYRROLINE-5- CARBOXYLATE (P5C) REDUCTASE (P5CR)	Delta 1-pyrroline-5-carboxylate reductase, catalyzes the final step in proline biosynthesis from glutamate and ornithine.In situ hybridization indicated that under normal growth conditions, the highest concentration of P5CR transcripts occurs in the cortical parenchyma, phloem, vascular cambium and pith parenchyma in the vicinity of the protoxylem. Single gene in Arabidopsis.	11.2	33.3	0	0		2	7	0	0
AT5G14910	Detected			Heavy metal transport/detoxification superfamily protein;(source:Araport11)	14.6	14.6	14.6	0		2	3	2	0
AT5G15610	Detected			Proteasome component (PCI) domain protein;(source:Araport11)	2.4	6.1	0	0		1	2	0	0
AT5G15650	Detected		REVERSIBLY GLYCOSYLATED POLYPEPTIDE 2 (RGP2)	RGP2 is a UDP-arabinose mutase that catalyzes the interconversion between the pyranose and furanose forms of UDP-L-arabinose. It appears to be required for proper cell wall formation. rgp1(at3g02230)/rgp2 double mutants have a male gametophyte lethal phenotype. RGP2 fusion proteins can be found in the cytosol and peripherally associated with the Golgi apparatus. RGP2 was originally identified as …	13.6	26.1	0	10.8		4	9	0	3
AT5G16930	Detected			AAA-type ATPase family protein;(source:Araport11)	7.8	7.3	3.3	0		6	2	2	0
AT5G17380	Detected			Thiamine pyrophosphate dependent pyruvate decarboxylase family protein;(source:Araport11)	1.9	6.1	0	7.9		1	4	0	3
AT5G18380	Detected			Ribosomal protein S5 domain 2-like superfamily protein;(source:Araport11)	49.3	59	49.3	0		9	23	9	0
AT5G18550	Detected			Zinc finger C-x8-C-x5-C-x3-H type family protein;(source:Araport11)	1.9	4.1	4.1	0		1	3	2	0
AT5G18960	Detected		FAR1-RELATED SEQUENCE 12 (FRS12)	FAR1-related sequence 12;(source:Araport11)	1.4	9.1	0	2.4		1	8	0	2
AT5G19320	Detected		RAN GTPASE ACTIVATING PROTEIN 2 (RANGAP2)	Encodes RAN GTPase activating protein 2. The protein is localized to the nuclear envelope during interphase.	2	5.1	0	0		1	2	0	0
AT5G19370	Detected			rhodanese-like domain-containing protein / PPIC-type PPIASE domain-containing protein;(source:Araport11)	9	21.1	0	5		2	6	0	1
AT5G19485	Detected			transferases/nucleotidyltransferase;(source:Araport11)	2	21.7	0	7.2		1	10	0	2
AT5G19690	Detected		STAUROSPORIN AND TEMPERATURE SENSITIVE 3-LIKE A (STT3A)	encodes an oligosaccharyl transferase involved response to high salt. Mutants are hypersensitive to high salt conditions The mRNA is cell-to-cell mobile.	1.5	1.5	0	3.5		1	2	0	2
AT5G19990	Detected		REGULATORY PARTICLE TRIPLE-A ATPASE 6A (RPT6A)	26S proteasome AAA-ATPase subunit The mRNA is cell-to-cell mobile.	11	39.6	0	0		4	15	0	0
AT5G20010	Detected		RAS-RELATED NUCLEAR PROTEIN-1 (RAN-1)	A member of RAN GTPase gene family. Encodes a small soluble GTP-binding protein. Likely to be involved in nuclear translocation of proteins. May also be involved in cell cycle progression. The mRNA is cell-to-cell mobile.	48	67	48	0		8	16	7	0
AT5G20090	Detected		MITOCHONDRIAL PYRUVATE CARRIER 1 (MPC1)	MPC1 negatively regulates ABA enhanced slow anion channel function during stomatal closure.	12.4	10.9	0	0		1	1	0	0
AT5G20160	Detected			Ribosomal protein L7Ae/L30e/S12e/Gadd45 family protein;(source:Araport11)	6.3	10.6	6.3	0		2	2	1	0
AT5G20280	Detected		SUCROSE PHOSPHATE SYNTHASE 1F (SPS1F)	Encodes a protein with putative sucrose-phosphate synthase activity. When the gene was expressed in transgenic tobacco plants, a clear trend for increased SPS activity was noted.	3.1	23.2	0	20.8		3	24	0	19
AT5G20840	Detected		SUPPRESSOR OF ACTIN 4 (SAC4)	Phosphoinositide phosphatase family protein;(source:Araport11)	2.6	4.9	0	5.2		2	7	0	6
AT5G20920	Detected		EUKARYOTIC TRANSLATION INITIATION FACTOR 2 BETA SUBUNIT (EIF2 BETA)	protein synthesis initiation factor eIF2 beta	10.8	14.2	3.7	0		3	3	1	0
AT5G20935	Detected		CHLORORESPIRATORY REDUCTION 42 (CRR42)	Chloroplast NADH dehydrogenase assembly protein. Mutants are defective in the accumulation of subcomplex A.	23.2	23.2	23.2	0		2	3	2	0
AT5G22440	Detected			Ribosomal protein L1p/L10e family;(source:Araport11)	24.9	47.5	0	5.5		6	13	0	1
AT5G22630	Detected		AROGENATE DEHYDRATASE 5 (ADT5)	Encodes a plastid-localized arogenate dehydratase involved in phenylalanine biosynthesis. Not less than six genes encoding ADT were identi&#64257;ed in the Arabidopsis genome: ADT1 [At1g11790]; ADT2 [At3g07630]; ADT3 [At2g27820]; ADT4 [At3g44720]; ADT5 [At5g22630]; and ADT6 [At1g08250]. The mRNA is cell-to-cell mobile.	14.8	35.5	0	0		5	11	0	0
AT5G23010	Detected		METHYLTHIOALKYLMALATE SYNTHASE 1 (MAM1)	Encodes a methylthioalkylmalate synthase, catalyzes the condensation reactions of the first two rounds of methionine chain elongation in the biosynthesis of methionine-derived glucosinolates. The mRNA is cell-to-cell mobile.	2.6	21.9	0	0		1	9	0	0
AT5G23140	Detected		NUCLEAR-ENCODED CLP PROTEASE P7 (NCLPP7)	One of several nuclear-encoded ClpPs (caseinolytic protease). Contains a highly conserved catalytic triad of Ser-type proteases (Ser-His-Asp). The name reflects nomenclature described in Adam et. al (2001).	7.5	12	7.5	0		1	2	1	0
AT5G23540	Detected			Mov34/MPN/PAD-1 family protein;(source:Araport11)	15.4	37	15.4	0		3	7	3	0
AT5G23580	Detected		CALMODULIN-LIKE DOMAIN PROTEIN KINASE 9 (CDPK9)	Member of a unique family of enzymes containing a single polypeptide chain with a kinase domain at the amino terminus and a putative calcium-binding EF hands structure at the carboxyl terminus; recombinant protein is fully active and induced by Ca2+	2	5.7	0	0		1	2	0	0
AT5G23740	Detected		RIBOSOMAL PROTEIN S11-BETA (RPS11-BETA)	Encodes a putative ribosomal protein S11 (RPS11-beta).	28.3	32.7	28.3	0		4	6	4	0
AT5G23860	Detected		TUBULIN BETA 8 (TUB8)	beta-tubulin, preferentially expressed in endodermal and phloem cells of primary roots and in the vascular tissues of leaves, stems, and flowers. The mRNA is cell-to-cell mobile.	57.2	57.2	49.9	0		31	68	29	0
AT5G23900	Detected			Ribosomal protein L13e family protein;(source:Araport11)	42.2	27.7	26.2	0		11	11	6	0
AT5G24020	Detected		(MIND)	Encodes a Ca2+ dependent ATPase required for correct positioning of the chloroplast division apparatus. Its ATPase activity is stimulated by AtMinE1, a topological specificity factor.	4	16.9	0	8		1	5	0	2
AT5G24314	Detected		PLASTID TRANSCRIPTIONALLY ACTIVE7 (PTAC7)	plastid transcriptionally active7;(source:Araport11)	5.3	30.2	0	0		1	5	0	0
AT5G24490	Detected			30S ribosomal protein;(source:Araport11)	2.9	6.2	0	0		1	2	0	0
AT5G24770	Detected		VEGETATIVE STORAGE PROTEIN 2 (VSP2)	Has acid phosphatase activity dependent on the presence of divalent cations (Mg2+, Co2+, Zn2+, Mn2+) and anti-insect activity. Insects fed with the protein show a retarded development. Induced in response to abscisic acid, jasmonic acid, salt, water deficiency and wounding.	7.9	29.1	4.2	0		2	6	1	0
AT5G24780	Detected		VEGETATIVE STORAGE PROTEIN 1 (VSP1)	encodes an acid phosphatase similar to soybean vegetative storage proteins. Gene expression is induced by wounding and jasmonic acid.	11.5	22.2	0	0		3	5	0	0
AT5G26780	Detected		SERINE HYDROXYMETHYLTRANSFERASE 2 (SHM2)	Encodes a protein with serine hydroxymethyltransferase activity which is thought to be localized in the mitochondrial matrix. SHM2 expression fails to rescue the conditional lethal phenotype of the shm1-1 mutant, defective in SHM1.	2.1	2.1	0	0		1	1	0	0
AT5G27740	Detected		EMBRYO DEFECTIVE 2775 (EMB2775)	A locus involved in embryogenesis. Mutations in this locus result in embryo lethality.	2.5	9.9	0	0		1	4	0	0
AT5G35180	Detected			ENHANCED DISEASE RESISTANCE protein (DUF1336);(source:Araport11)	1.4	15.7	0	11.3		2	15	0	9
AT5G35530	Detected			Ribosomal protein S3 family protein;(source:Araport11)	40.7	55.7	39.5	0		14	29	12	0
AT5G35590	Detected		PROTEASOME ALPHA SUBUNIT A1 (PAA1)	Encodes 20S proteasome subunit PAA1 (PAA1).	22	39.8	15	0		5	10	3	0
AT5G35980	Detected		YEAST YAK1-RELATED GENE 1 (YAK1)	Encodes a dual specificity protein kinase which phosphorylates substract proteins on Ser/Thr and Tyr residues. Some substrates include annexin family proteins. YAK1 mutations suppress TOR deficiency in Arabidopsis and consequences of lst8 mutations. The YAK1 protein is phosphorylated by the TOR kinase.	1.3	6.8	0	7		1	11	0	10
AT5G36790	Detected			Haloacid dehalogenase-like hydrolase (HAD) superfamily protein;(source:Araport11)	3	16.9	0	0		1	5	0	0
AT5G38640	Detected			NagB/RpiA/CoA transferase-like superfamily protein;(source:Araport11)	10	16.8	0	14.2		9	22	0	12
AT5G39570	Detected		PLD REGULATED PROTEIN1 (PLDRP1)	Protein of unknown function. Binds phosphatidic acid and acts downstream of PLDalpha.	15	18.6	0	0		2	3	0	0
AT5G40370	Detected		GLUTAREDOXIN C2 (GRXC2)	Glutaredoxin family protein;(source:Araport11)	24.3	12.6	24.3	0		2	1	2	0
AT5G40390	Detected		SEED IMBIBITION 1-LIKE (SIP1)	Encodes a protein which might be involved in the formation of verbascose. A T-DNA insertion mutant was shown to have a decreased amount of verbascose (as well as mannitol) whereas the levels of raffinose and stachyose remained unchanged.	5.1	17.2	0	11.4		3	10	0	6
AT5G40770	Detected		PROHIBITIN 3 (PHB3)	prohibitin 3	10.1	32.5	0	11.6		2	6	0	2
AT5G40870	Detected		URIDINE KINASE/URACIL PHOSPHORIBOSYLTRANSFERASE 1 (UK/UPRT1)	Encodes a protein that with uridine kinase but not uracil phosphoribosyltransferase activities.	20	28.4	0	2.1		9	14	0	1
AT5G40950	Detected		RIBOSOMAL PROTEIN LARGE SUBUNIT 27 (RPL27)	ribosomal protein large subunit 27;(source:Araport11)	25.8	16.2	9.6	0		5	3	2	0
AT5G42030	Detected		ABL INTERACTOR-LIKE PROTEIN 4 (ABIL4)	ABL interactor-like protein 4;(source:Araport11)	4.3	22.2	0	0		1	5	0	0
AT5G42220	Detected			Ubiquitin-like superfamily protein;(source:Araport11)	3.6	10	0	6.4		2	7	0	4
AT5G42310	Detected		CHLOROPLAST RNA PROCESSING 1 (CRP1)	Encodes a member of the Arabidopsis PPR family, expressed in the chloroplast, that acts as a regulator of chloroplast protein synthesis, interacts with the petB-petD intergenic region, and is required for the generation of petB and petD monocistronic RNAs.	10.4	22.7	0	14.5		5	14	0	14
AT5G42740	Detected			Sugar isomerase (SIS) family protein;(source:Araport11)	2.1	4.1	0	3		1	7	0	1
AT5G42790	Detected		PROTEASOME ALPHA SUBUNIT F1 (PAF1)	encodes a protein with extensive homology to the largest subunit of the multicatalytic proteinase complex (proteasome). Negatively regulates thiol biosynthesis and arsenic tolerance.	15.1	28.8	0	6.1		2	4	0	1
AT5G42950	Detected		ESSENTIAL FOR POTEXVIRUS ACCUMULATION 1 (EXA1)	EXA1 is a GYF domain-containing gene of the SMY2 subgroup. Mutants exhibit resistance to potexviruses.	1.2	8.3	0	2		2	28	0	2
AT5G43060	Detected		ESPONSIVE TO DEHYDRATION 21B (RD21B)	Peptidase, activity detected in extracts of root, leaf and cell culture.	4.3	4.3	0	0		1	2	0	0
AT5G43745	Detected			ion channel POLLUX-like protein, putative (DUF1012);(source:Araport11)	1.6	13.1	0	10.5		1	12	0	9
AT5G43900	Detected		MYOSIN 2 (MYA2)	Encodes a member of the type XI myosin protein family that binds F-actin and co-localizes with actin filaments and peroxisomes. Homozygous mutants are reported to have pleiotropic effects in growth and fertility and may also be lethal. This protein is also involved in root hair growth and organelle trafficking. This protein interacts with RabC2a and RabD1 in a GTP-dependent manner.	4.5	19.5	0	10.1		10	52	0	22
AT5G43960	Detected			Nuclear transport factor 2 (NTF2) family protein with RNA binding (RRM-RBD-RNP motifs) domain-containing protein;(source:Araport11)	6.9	7.4	0	4.1		2	3	0	1
AT5G44090	Detected			Calcium-binding EF-hand family protein;(source:Araport11)	2	5	0	4.1		1	3	0	2
AT5G44400	Detected		(ATBBE26)	FAD-binding Berberine family protein;(source:Araport11)	2.2	8.8	0	4.7		1	5	0	3
AT5G45510	Detected			Leucine-rich repeat (LRR) family protein;(source:Araport11)	0.9	9.6	0	10.2		1	11	0	10
AT5G45750	Detected		RAB GTPASE HOMOLOG A1C (RABA1c)	RAB GTPase homolog A1C;(source:Araport11)	18.5	20.8	0	0		4	4	0	0
AT5G46420	Detected			16S rRNA processing protein RimM family;(source:Araport11)	1.5	5.5	0	2.6		1	66	0	1
AT5G46430	Detected			Ribosomal protein L32e;(source:Araport11)	25.6	48.1	25.6	0		6	9	5	0
AT5G46580	Detected		SUPPRESSOR OF THYLAKOID FORMATION 1 (SOT1)	pentatricopeptide (PPR) repeat-containing protein;(source:Araport11)	1.5	7.7	0	10.1		1	6	0	5
AT5G47190	Detected		PLASTID RIBOSOMAL PROTEINS OF THE 50S SUBUNIT 19 (PRPL19)	Ribosomal protein L19 family protein;(source:Araport11)	21.8	15.3	21.8	0		6	5	5	0
AT5G47210	Detected			Hyaluronan / mRNA binding family;(source:Araport11)	4.8	4.8	0	0		1	1	0	0
AT5G47930	Detected			Zinc-binding ribosomal protein family protein;(source:Araport11)	35.7	35.7	35.7	0		4	7	4	0
AT5G48800	Detected			Phototropic-responsive NPH3 family protein;(source:Araport11)	5.2	12.9	0	8.1		2	8	0	5
AT5G48870	Detected		SUPERSENSITIVE TO ABA AND DROUGHT 1 (SAD1)	SAD1 encodes a polypeptide similar to multifunctional Sm-like snRNP proteins that are required for mRNA splicing, export, and degradation. Mutation in this gene increases plant sensitivity to drought stress and ABA in seed germination, root growth, and the expression of some stress-responsive genes.	55.7	55.7	55.7	0		7	16	4	0
AT5G48900	Detected			Pectin lyase-like superfamily protein;(source:Araport11)	15.6	27.6	13.2	0		6	11	5	0
AT5G49220	Detected			hypothetical protein (DUF789);(source:Araport11)	11.5	14.4	8.6	0		6	5	3	0
AT5G50950	Detected		FUMARASE 2 (FUM2)	Encodes a fumarase enzyme initially shown to be in the mitochondria through proteomic studies but later shown to be present in the cytosol using an RFP fluorescent protein tag. It appears to be important for the accumulation of fumarate from malate in leaves in the light, and helps to promote nitrogen assimilation under high nitrogen conditions. It does not appear to be necessary for lipid metabo…	7.8	27.7	0	0		3	9	0	0
AT5G51100	Detected		FE SUPEROXIDE DISMUTASE 2 (FSD2)	Fe superoxide dismutase whose mRNA levels are increased in response to exposure to UV-B.	13.4	10.2	0	3.6		4	3	0	1
AT5G51280	Detected			DEAD-box protein abstrakt;(source:Araport11)	8.1	7.8	0	2.7		5	4	0	2
AT5G51550	Detected		EXORDIUM LIKE 3 (EXL3)	EXORDIUM like 3;(source:Araport11)	6.2	11.6	6.2	0		2	5	2	0
AT5G52650	Detected			RNA binding Plectin/S10 domain-containing protein;(source:Araport11)	41.3	32.4	33.5	0		9	11	9	0
AT5G54600	Detected		PLASTID RIBOSOMAL PROTEIN L24 (RPL24)	Translation protein SH3-like family protein;(source:Araport11)	25.3	25.3	17.2	0		4	6	3	0
AT5G54640	Detected		RESISTANT TO AGROBACTERIUM TRANSFORMATION 5 (RAT5)	Isolated from T-DNA insertion line, the rat5 mutant is deficient in T-DNA integration. Encodes histone2A protein.	12.3	35.4	0	0		2	7	0	0
AT5G54900	Detected		RNA-BINDING PROTEIN 45A (RBP45A)	RNA-binding protein 45A;(source:Araport11)	5.4	7.8	0	5.4		1	2	0	1
AT5G54960	Detected		PYRUVATE DECARBOXYLASE-2 (PDC2)	pyruvate decarboxylase-2	3.6	15.7	0	6.6		2	8	0	3
AT5G56010	Detected		HEAT SHOCK PROTEIN 81-3 (HSP81-3)	A member of heat shock protein 90 (HSP90) gene family. Expressed in all tissues and abundant in root apical meristem, pollen and tapetum. Expression is NOT heat-induced but induced by IAA and NaCl. Overexpression reduced tolerance to heat and conferred higher tolerance to calcium. The mRNA is cell-to-cell mobile.	33.1	46.9	0	40.2		25	50	0	42
AT5G56140	Detected			RNA-binding KH domain-containing protein;(source:Araport11)	11.4	21.9	5.1	0		3	5	1	0
AT5G56670	Detected			Ribosomal protein S30 family protein;(source:Araport11)	19.4	30.7	17.7	0		3	4	2	0
AT5G57345	Detected		(ATOXR)	OXR is a single copy gene in Arabidopsis. It is localized to the ER. It is expressed throughout the plant and expression is induced in response to abiotic stress. While the function of OXR is unknown, overexpression results in increased abiotic stress tolerance and increased ascorbic acid content.	5.9	5.9	5.9	0		1	1	1	0
AT5G58350	Detected		WITH NO LYSINE (K) KINASE 4 (WNK4)	Encodes a member of the WNK family (9 members in all) of protein kinases, the structural design of which is clearly distinct from those of other known protein kinases, such as receptor-like kinases and mitogen-activated protein kinases. Its transcription is under the control of circadian rhythms.	7.2	21	0	0		3	15	0	0
AT5G59290	Detected		UDP-GLUCURONIC ACID DECARBOXYLASE 3 (UXS3)	Encodes an isoform of UDP-glucuronic acid decarboxylase, which is predicted to be cytosolic by PSORT. This enzyme produces UDP-xylose, which is a substrate for many cell wall carbohydrates including hemicellulose and pectin. UDP-xylose is also known to feedback regulate several cell wall biosynthetic enzymes.	8.1	25.8	7.8	0		3	8	3	0
AT5G59840	Detected		(ATRABE1B)	Ras-related small GTP-binding family protein;(source:Araport11)	10.2	25.5	17.6	0		2	5	3	0
AT5G61020	Detected		EVOLUTIONARILY CONSERVED C-TERMINAL REGION 3 (ECT3)	evolutionarily conserved C-terminal region 3;(source:Araport11)	5.5	20.9	0	7.7		2	17	0	6
AT5G61960	Detected		MEI2-LIKE PROTEIN 1 (ML1)	A member of mei2-like gene family, predominantly plant-based family of genes encoding RNA binding proteins with characteristic presence of a highly conserved RNA binding motif first described in the mei2 gene of the fission yeast S. pombe. In silico analyses reveal nine mei2 -like genes in A. thaliana. They were grouped into four distinct clades, based on overall sequence similarity and subfamily…	3	18.4	0	11.2		3	30	0	13
AT5G61970	Detected			signal recognition particle-related / SRP-like protein;(source:Araport11)	8.3	24	0	18		4	13	0	13
AT5G62600	Detected		MODIFIER OF SNC1-1, 14 (MOS14)	Encodes a nuclear importer of serine-arginine rich (SR) proteins and is involved in the regulation of splicing of R genes by regulating the import of the SR proteins into the nucleus.	4.8	13.7	0	2.7		4	11	0	2
AT5G63180	Detected			Pectin lyase-like superfamily protein;(source:Araport11)	7.6	20.6	4.4	0		3	9	3	0
AT5G64130	Detected			cAMP-regulated phosphoprotein 19-related protein;(source:Araport11)	15	8.6	0	0		2	1	0	0
AT5G64180	Detected			tropomyosin;(source:Araport11)	7.6	26	0	0		1	3	0	0
AT5G64260	Detected		EXORDIUM LIKE 2 (EXL2)	EXORDIUM like 2;(source:Araport11)	3.6	14.8	3.6	0		1	4	1	0
AT5G65620	Detected		ORGANELLAR OLIGOPEPTIDASE (OOP)	Zincin-like metalloproteases family protein;(source:Araport11)	2.1	10.9	0	8.7		1	7	0	6
AT5G65930	Detected		ZWICHEL (ZWI)	encodes a novel member of the kinesin superfamily of motor proteins. recessive mutations have reduced number of trichome branches.	3.9	20.9	0	21.3		5	27	0	21
AT5G66420	Detected			TIM-barrel signal transduction protein;(source:Araport11)	1.5	15.8	0	12.6		1	10	0	7
AT5G67380	Detected		CASEIN KINASE ALPHA 1 (CKA1)	Casein kinase II (CK2) catalytic subunit (alpha 1). One known substrate of CK2 is Phytochrome Interacting Factor 1 (PIF1). CK2-mediated phosphorylation enhances the light-induced degradation of PIF1 to promote photomorphogenesis.	25.7	32.8	17.3	0		8	12	5	0
AT5G67500	Detected		VOLTAGE DEPENDENT ANION CHANNEL 2 (VDAC2)	Encodes a voltage-dependent anion channel (VDAC: AT3G01280/VDAC1, AT5G67500/VDAC2, AT5G15090/VDAC3, AT5G57490/VDAC4, AT5G15090/VDAC5). VDACs are reported to be porin-type, beta-barrel diffusion pores. They are prominently localized in the outer mitochondrial membrane and are involved in metabolite exchange between the organelle and the cytosol. The mRNA is cell-to-cell mobile.	8.3	12.9	0	4		2	4	0	1

## Sheet: Protein kinases or phosphatases
Supplementary Data 1. List of candidate subclass I SnRK2-interacting proteins detected in immunoprecipitates from SRK2A-GFP- and/or SRK2G-expressing plants under mannitol treatment.
21 Protein kinase (GO:0004672)
AGI code	Description
AT1G10940	Encodes a plant protein kinase similar to the calcium/calmodulin-dependent protein kinase subfamily and the SNF1 kinase subfamily (SnRK2) whose activity is activated by ionic (salt) and non-ionic (mannitol) osmotic stress. Kinase activity of its homolog in tobacco is induced by hyperosmotic condition within 1 minute.
AT1G16270	kinase superfamily with octicosapeptide/Phox/Bem1p domain-containing protein;(source:Araport11)
AT1G50030	Related to TOR proteins from yeast and mammals, regulators of cell growth in response to nutrient availability. TOR proteins belong to the family of phosphatidylinositol 3-kinase and are targets of the antiproliferative drug rapamycin. AtTOR binds the yeast FKBP12 protein in the presence of Rapamycin, is involved in embryogenesis and is expressed in embryos, endosperm and meristems.
AT1G68830	STN7 protein kinase; required for state transitions, phosphorylation of the major antenna complex (LHCII) between PSII and PSI, and light adaptation. STN7 is involved in state transitions.
AT1G79550	Encodes cytosolic phosphoglycerate kinase (PGK).
AT1G79570	kinase superfamily with octicosapeptide/Phox/Bem1p domain-containing protein;(source:Araport11)
AT2G25760	Protein kinase family protein;(source:Araport11)
AT2G35050	kinase superfamily with octicosapeptide/Phox/Bem1p domain-containing protein;(source:Araport11)
AT3G01090	encodes a SNF1-related protein kinase that physically interacts with SCF subunit SKP1/ASK1 and 20S proteosome subunit PAD1. It can also interact with PRL1 DWD-containing protein. Based on in vitro degradation assays and cul4cs and prl1 mutants, there is evidence that AKIN10 is degraded in a proteasome-dependent manner, and that this depends on a CUL4-PRL1 E3 ligase
AT3G03940	Protein kinase family protein;(source:Araport11)
AT3G04910	Serine/threonine protein kinase, whose transcription is regulated by circadian rhythm.
AT3G45780	Blue-light photoreceptor. Contains a light activated serine-threonine kinase domain and LOV1 and LOV2 repeats. Mutants are defective in blue-light response. Mediates blue light-induced growth enhancements. PHOT1 and PHOT2 mediate blue light-dependent activation of the plasma membrane H+-ATPase in guard cell protoplasts. PHOT1 undergoes blue-light-dependent autophosphorylation. At least eight phos…
AT3G48750	A-type cyclin-dependent kinase. Together with its specific inhibitor, the Kip-related protein, KRP2 they regulate the mitosis-to-endocycle transition during leaf development. Dominant negative mutations abolish cell division. Loss of function phenotype has reduced fertility with failure to transmit via pollen. Pollen development is arrested at the second mitotic division. Expression is regulated …
AT4G01370	Encodes a nuclear and cytoplasmically localized MAP kinase involved in mediating responses to pathogens. Its substrates include MKS1 and probably MAP65-1.The MAP65-1 interaction is involved in mediating cortical microtuble organization. Required for male-specific meiotic cytokinesis. The mRNA is cell-to-cell mobile.
AT4G23650	Encodes calcium dependent protein kinase 3 (CPK3), a member of the Arabidopsis CDPK gene family. CDPKs contain an intrinsic Ca2+-activation domain with four EF hand Ca2+-binding sites. CDPKs protein kinases have been proposed to function in multiple plant signal transduction pathways downstream of [Ca2+]cyt elevations, thus transducing various physiological responses. CPK3 is expressed in both gu…
AT4G32250	Encodes a component of the TOC machinery that phosphorylates import receptors, supports pre-protein import, and contributes to efficient chloroplast biogenesis.
AT5G01920	Chloroplast thylakoid protein kinase STN8 is specific in phosphorylation of N-terminal threonine residues in D1, D2 and CP43 proteins, and Thr-4 in PsbH protein of photosystem II. Phosphorylation of Thr-4 in the wild type required both light and prior phosphorylation at Thr-2.
AT5G08590	Encodes a member of SNF1-related protein kinases (SnRK2) whose activity is activated by ionic (salt) and non-ionic (mannitol) osmotic stress. Similar to the calcium/calmodulin-dependent protein kinase subfamily and the SNF1 kinase subfamily.
AT5G13530	Encodes KEEP ON GOING (KEG), a RING E3 ligase involved in abscisic acid signaling. KEG is essential for Arabidopsis growth and development. ABA promotes KEG degradation via the ubiquitin dependent 26S proteasome pathway.
AT5G18190	Protein kinase family protein;(source:Araport11)
AT5G21326	Ca2+regulated serine-threonine protein kinase family protein;(source:Araport11)
5 Protein phosphatase (GO:0004722)
AGI code	Description
AT1G17720	type 2A protein serine/threonine phosphatase 55 kDa B
AT1G25490	One of three genes encoding phosphoprotein phosphatase 2A regulatory subunit A; Recessive ethylene-response mutant EER1 displays increased ethylene sensitivity in the hypocotyl and stem
AT1G51690	55 kDa B regulatory subunit of phosphatase 2A mRNA,
AT3G25800	one of three genes encoding the protein phosphatase 2A regulatory subunit
AT4G26080	Involved in abscisic acid (ABA) signal transduction. Negative regulator of ABA promotion of stomatal closure.

## Sheet: RAF18
Experiment	AGI	Spectrum	Acq Time	Obs MW	Obs m/z	Obs z	Prot N	Best Sequence	Modifications	Conf	Theor MW	z
SRK2A-1	AT1G16270	1.1.1.5970.2	39.319	824.404	413.209	2	73	SHDIPEK		99	824.403	2
SRK2A-1	AT1G16270	1.1.1.5965.3	39.167	824.404	413.209	2	73	SHDIPEK		99	824.403	2
SRK2A-1	AT1G16270	1.1.1.8596.2	78.642	1275.62	426.215	3	73	VRDYVEPENR		99	1275.62	3
SRK2A-1	AT1G16270	1.1.1.8722.3	82.29	901.498	451.756	2	73, 113	NTLVSGGVR		99	901.498	2
SRK2A-1	AT1G16270	1.1.1.8755.3	83.313	1175.58	588.795	2	73	TVSGGGIETEAR		99	1175.58	2
SRK2A-1	AT1G16270	1.1.1.8750.2	83.108	1175.58	588.795	2	73	TVSGGGIETEAR		99	1175.58	2
SRK2A-1	AT1G16270	1.1.1.8155.2	72.087	1289.68	430.899	3	73	QNTPVKPSTYR		99	1289.67	3
SRK2A-1	AT1G16270	2.1.1.1972.2	70.387	1222.61	612.31	2	173	ELESAIADFTK		99	1222.61	2
SRK2A-1	AT1G16270	2.1.1.1210.2	43.713	1578.87	527.297	3	73, 113	LHHPNVVAFYGVVK		99	1578.87	3
SRK2A-1	AT1G16270	2.1.1.1707.5	60.338	1721.88	574.966	3	173	ALVFEPNSPDVLHER		99	1721.87	3
SRK2A-1	AT1G16270	2.1.1.1595.3	56.069	2025.94	676.321	3	73	NLADEQFSDRDVAYIDR		99	2025.94	3
SRK2A-1	AT1G16270	1.1.1.9873.2	118.327	821.418	411.716	2	63, 73, 113	VGDFGLSK		98.8	821.428	2
SRK2A-2	AT1G16270	1.1.1.4968.2	35.311	824.408	413.211	2	13	SHDIPEK		99	824.403	2
SRK2A-2	AT1G16270	1.1.1.4976.2	35.5	824.408	413.211	2	13	SHDIPEK		99	824.403	2
SRK2A-2	AT1G16270	1.1.1.4988.2	35.686	824.408	413.211	2	13	SHDIPEK		99	824.403	2
SRK2A-2	AT1G16270	1.1.1.6442.2	75.907	1275.62	426.214	3	13	VRDYVEPENR		99	1275.62	3
SRK2A-2	AT1G16270	1.1.1.6661.4	83.716	901.494	451.754	2	13, 31	NTLVSGGVR		99	901.498	2
SRK2A-2	AT1G16270	1.1.1.6666.4	83.88	901.494	451.754	2	13, 31	NTLVSGGVR		99	901.498	2
SRK2A-2	AT1G16270	1.1.1.6382.2	74.315	1020.45	511.235	2	13	DYVEPENR		99	1020.45	2
SRK2A-2	AT1G16270	1.1.1.6189.3	67.059	1057.6	529.807	2	13, 31	RNTLVSGGVR		99	1057.6	2
SRK2A-2	AT1G16270	1.1.1.5749.2	53.131	1069.52	535.765	2	13	NLSHVDTER		99	1069.52	2
SRK2A-2	AT1G16270	1.1.1.6627.3	82.445	1175.58	588.796	2	13	TVSGGGIETEAR		99	1175.58	2
SRK2A-2	AT1G16270	1.1.1.6622.4	82.229	1175.58	588.796	2	13	TVSGGGIETEAR		99	1175.58	2
SRK2A-2	AT1G16270	1.1.1.6845.2	90.802	1276.7	426.573	3	13	LHQVAPLTENR		99	1276.69	3
SRK2A-2	AT1G16270	1.1.1.6957.3	95.019	1272.65	637.331	2	13	QNTPVKPSTYR	Gln->pyro-Glu@N-term	99	1272.65	2
SRK2A-2	AT1G16270	1.1.1.6952.4	94.819	1272.65	637.331	2	13	QNTPVKPSTYR	Gln->pyro-Glu@N-term	99	1272.65	2
SRK2A-2	AT1G16270	1.1.1.6963.4	95.19	1272.65	637.331	2	13	QNTPVKPSTYR	Gln->pyro-Glu@N-term	99	1272.65	2
SRK2A-2	AT1G16270	2.1.1.447.4	17.755	976.5	489.257	2	13, 31	PSFTEIAGR		99	976.498	2
SRK2A-2	AT1G16270	2.1.1.452.2	17.956	976.5	489.257	2	13, 31	PSFTEIAGR		99	976.498	2
SRK2A-2	AT1G16270	2.1.1.612.9	24.412	1940.92	647.982	3	13	SLGNFHGYASSSASGSLTAK		99	1940.92	3
SRK2A-2	AT1G16270	2.1.1.512.9	20.399	1693.73	847.871	2	13	TPGFPSDMEDGGEIAR	Oxidation(M)@8	99	1693.73	2
SRK2A-2	AT1G16270	2.1.1.523.6	20.843	1693.73	847.871	2	13	TPGFPSDMEDGGEIAR	Oxidation(M)@8	99	1693.73	2
SRK2A-2	AT1G16270	2.1.1.517.7	20.603	1693.73	847.871	2	13	TPGFPSDMEDGGEIAR	Oxidation(M)@8	99	1693.73	2
SRK2A-2	AT1G16270	2.1.1.1030.2	40.816	954.516	478.265	2	13	VLEIYYR		99	954.518	2
SRK2A-2	AT1G16270	2.1.1.1035.2	41.016	954.516	478.265	2	13	VLEIYYR		99	954.518	2
SRK2A-2	AT1G16270	2.1.1.1130.2	44.782	1578.86	527.295	3	13, 31	LHHPNVVAFYGVVK		99	1578.87	3
SRK2A-2	AT1G16270	2.1.1.1653.5	65.967	0	1008.81	0	13	SANPIAAGDINYPTGYNGHAGSEFGSDVSR		99	3023.36	3
SRK2A-2	AT1G16270	2.1.1.1830.2	73.048	1088.55	545.284	2	13, 29, 31	CDNLLVNLK	Carboxymethyl(C)@1	99	1088.55	2
SRK2A-2	AT1G16270	2.1.1.1975.12	79.012	1399.7	700.855	2	13	QTSSGVLIDINDR	Gln->pyro-Glu@N-term	99	1399.69	2
SRK2A-2	AT1G16270	2.1.1.1782.17	71.134	1783.79	892.902	2	13	VTESEEFDAMVENLR	Oxidation(M)@10	99	1783.79	2
SRK2A-2	AT1G16270	2.1.1.1735.8	69.307	1783.79	892.904	2	13	VTESEEFDAMVENLR	Oxidation(M)@10	99	1783.79	2
SRK2A-2	AT1G16270	2.1.1.1781.11	71.097	3024.34	1009.12	3	13	SANPIAAGDINYPTGYNGHAGSEFGSDVSR	Deamidated(N)@17	99	3024.35	3
SRK2A-2	AT1G16270	2.1.1.2485.3	99.768	3362.59	841.656	4	13	EAAGISHEDSHIVNDVENISGNVVASNETLDK		99	3362.59	4
SRK2A-2	AT1G16270	2.1.1.2721.4	109.375	2408.15	603.045	4	13, 29	NDDLEELKELGSGTFGTVYHGK		99	2408.15	4
SRK2A-2	AT1G16270	2.1.1.2722.11	109.43	1594.79	798.401	2	13, 31	LTGEFWGEAEILSK	Oxidation(W)@6	99	1594.79	2
SRK2A-2	AT1G16270	2.1.1.2727.7	109.63	1594.79	798.401	2	13, 31	LTGEFWGEAEILSK	Oxidation(W)@6	99	1594.79	2
SRK2A-2	AT1G16270	2.1.1.2732.11	109.837	1594.79	798.401	2	13, 31	LTGEFWGEAEILSK	Oxidation(W)@6	99	1594.79	2
SRK2A-2	AT1G16270	2.1.1.2687.17	108.011	2067.97	1034.99	2	13	DGPGATLATVTEYMVDGSLR	Oxidation(M)@14	99	2067.98	2
SRK2A-2	AT1G16270	2.1.1.2720.7	109.341	2408.15	803.725	3	13, 29	NDDLEELKELGSGTFGTVYHGK		99	2408.15	3
SRK2A-2	AT1G16270	3.1.1.42.17	1.706	2361.04	1181.53	2	13	SDVDSEFQYVVAVNDMDLGSR	Oxidation(M)@16	99	2361.04	2
SRK2A-2	AT1G16270	3.1.1.1558.19	64.205	1940.95	971.485	2	13	MFLFSVSDLDGALLGVNK	Oxidation(M)@1	99	1940.99	2
SRK2A-2	AT1G16270	3.1.1.1562.19	64.372	1940.95	971.485	2	13	MFLFSVSDLDGALLGVNK	Oxidation(M)@1	99	1940.99	2
SRK2A-2	AT1G16270	1.1.1.6567.3	80.291	1023.51	512.762	2	13	PPVHEFGNK		98.7	1023.51	2
SRK2G-1	AT1G16270	1.1.1.9695.3	83.704	1175.58	588.795	2	126	TVSGGGIETEAR		99	1175.58	2
SRK2G-1	AT1G16270	2.1.1.1262.2	44.573	1578.87	527.297	3	90, 126	LHHPNVVAFYGVVK		99	1578.87	3
SRK2G-1	AT1G16270	2.1.1.1620.2	57.152	2025.94	676.319	3	126	NLADEQFSDRDVAYIDR		99	2025.94	3
SRK2G-1	AT1G16270	1.1.1.10869.2	118.865	0	411.715	0	74, 90, 126	VGDFGLSK		96.5	821.428	2
SRK2G-2	AT1G16270	2.1.1.358.5	14.254	976.497	489.256	2	94, 191	PSFTEIAGR		99	976.498	2
SRK2G-2	AT1G16270	2.1.1.363.4	14.457	976.497	489.256	2	94, 191	PSFTEIAGR		99	976.498	2
SRK2G-2	AT1G16270	2.1.1.232.2	9.167	1031.51	516.762	2	94	EQLEMLNR		99	1031.51	2
SRK2G-2	AT1G16270	2.1.1.467.4	18.701	1343.72	448.914	3	94, 191	YVGGETHIISIR		99	1343.72	3
SRK2G-2	AT1G16270	2.1.1.443.3	17.719	1693.72	847.87	2	94	TPGFPSDMEDGGEIAR	Oxidation(M)@8	99	1693.73	2
SRK2G-2	AT1G16270	2.1.1.448.5	17.93	1693.72	847.87	2	94	TPGFPSDMEDGGEIAR	Oxidation(M)@8	99	1693.73	2
SRK2G-2	AT1G16270	2.1.1.1040.6	41.604	1578.87	527.297	3	94, 191	LHHPNVVAFYGVVK		99	1578.87	3
SRK2G-2	AT1G16270	2.1.1.1045.5	41.797	1578.87	527.297	3	94, 191	LHHPNVVAFYGVVK		99	1578.87	3
SRK2G-2	AT1G16270	2.1.1.1035.2	41.386	1578.87	527.297	3	94, 191	LHHPNVVAFYGVVK		99	1578.87	3
SRK2G-2	AT1G16270	2.1.1.1745.3	70.099	1088.55	545.284	2	94, 136, 191	CDNLLVNLK	Carboxymethyl(C)@1	99	1088.55	2
SRK2G-2	AT1G16270	2.1.1.2391.3	96.493	3362.59	841.656	4	94	EAAGISHEDSHIVNDVENISGNVVASNETLDK		99	3362.59	4
SRK2G-2	AT1G16270	2.1.1.2385.7	96.26	3362.59	841.656	4	94	EAAGISHEDSHIVNDVENISGNVVASNETLDK		99	3362.59	4
SRK2G-2	AT1G16270	2.1.1.2634.4	106.457	2408.16	603.047	4	94, 136	NDDLEELKELGSGTFGTVYHGK		99	2408.15	4
SRK2G-2	AT1G16270	2.1.1.2631.5	106.36	2408.15	803.724	3	94, 136	NDDLEELKELGSGTFGTVYHGK		99	2408.15	3
SRK2G-2	AT1G16270	3.1.1.19.8	0.68	0	790.4	0	94, 191	LTGEFWGEAEILSK		99	1578.79	2
SRK2G-2	AT1G16270	3.1.1.24.6	0.889	0	790.403	0	94, 191	LTGEFWGEAEILSK		99	1578.79	2
SRK2G-2	AT1G16270	3.1.1.160.9	6.489	1767.79	884.905	2	94	VTESEEFDAMVENLR		99	1767.8	2
SRK2G-2	AT1G16270	2.1.1.462.3	18.489	1343.72	448.914	3	94, 191	YVGGETHIISIR		98.2	1343.72	3
SRK2G-2	AT1G16270	2.1.1.947.3	37.79	954.516	478.265	2	94	VLEIYYR		97.9	954.518	2
SRK2G-2	AT1G16270	2.1.1.227.3	8.97	1031.51	516.762	2	94	EQLEMLNR		97.8	1031.51	2

## Sheet: RAF20
Experiment	AGI	Spectrum	Acq Time	Obs MW	Obs m/z	Obs z	Prot N	Best Sequence	Modifications	Conf	Theor MW	z
SRK2A-1	AT1G79570	1.1.1.8722.3	82.29	901.498	451.756	2	73, 113	NTLVSGGVR		99	901.498	2
SRK2A-1	AT1G79570	1.1.1.7334.2	60.385	984.489	493.252	2	113	IVNPDDANK		99	984.488	2
SRK2A-1	AT1G79570	1.1.1.7345.2	60.553	984.489	493.252	2	113	IVNPDDANK		99	984.488	2
SRK2A-1	AT1G79570	1.1.1.7361.4	60.961	1105.52	553.768	2	113	STQALAEEQK		99	1103.55	2
SRK2A-1	AT1G79570	1.1.1.9302.3	102.16	1116.54	559.276	2	113	DVVLDQADSR		99	1116.54	2
SRK2A-1	AT1G79570	1.1.1.9295.3	101.992	1116.54	559.276	2	113	DVVLDQADSR		99	1116.54	2
SRK2A-1	AT1G79570	2.1.1.1028.4	36.948	1030.58	516.298	2	113	LPYVSPLSR		99	1030.58	2
SRK2A-1	AT1G79570	2.1.1.1210.2	43.713	1578.87	527.297	3	73, 113	LHHPNVVAFYGVVK		99	1578.87	3
SRK2A-1	AT1G79570	1.1.1.9873.2	118.327	821.418	411.716	2	63, 73, 113	VGDFGLSK		98.8	821.428	2
SRK2A-2	AT1G79570	1.1.1.5180.2	40.889	844.479	423.247	2	26, 102, 139	GSDVAIKR		99	844.477	2
SRK2A-2	AT1G79570	1.1.1.5985.2	63.94	1269.63	424.219	3	102	IREEVEPENR		99	1269.63	3
SRK2A-2	AT1G79570	1.1.1.5990.2	64.137	1269.63	424.219	3	102	IREEVEPENR		99	1269.63	3
SRK2A-2	AT1G79570	1.1.1.6542.3	83.224	901.497	451.756	2	26, 102	NTLVSGGVR		99	901.498	2
SRK2A-2	AT1G79570	1.1.1.6547.2	83.421	901.497	451.756	2	26, 102	NTLVSGGVR		99	901.498	2
SRK2A-2	AT1G79570	1.1.1.5751.2	57.333	984.486	493.25	2	102	IVNPDDANK		99	984.488	2
SRK2A-2	AT1G79570	1.1.1.5746.5	57.139	984.486	493.25	2	102	IVNPDDANK		99	984.488	2
SRK2A-2	AT1G79570	1.1.1.5741.5	56.927	984.486	493.25	2	102	IVNPDDANK		99	984.488	2
SRK2A-2	AT1G79570	1.1.1.6061.3	66.76	1057.6	529.806	2	26, 102	RNTLVSGGVR		99	1057.6	2
SRK2A-2	AT1G79570	1.1.1.5766.2	57.669	1103.55	552.78	2	102	STQALAEEQK		99	1103.55	2
SRK2A-2	AT1G79570	1.1.1.5772.3	57.862	1103.55	552.78	2	102	STQALAEEQK		99	1103.55	2
SRK2A-2	AT1G79570	1.1.1.6059.3	66.695	1104.53	553.273	2	102	STQALAEEQK	Deamidated(Q)@9	99	1104.53	2
SRK2A-2	AT1G79570	1.1.1.5987.3	64.027	1269.63	635.824	2	102	IREEVEPENR		99	1269.63	2
SRK2A-2	AT1G79570	1.1.1.7028.3	102.351	1116.54	559.278	2	102	DVVLDQADSR		99	1116.54	2
SRK2A-2	AT1G79570	1.1.1.7454.11	118.727	1453.67	727.843	2	102	FSTVENGTSDIER		99	1453.67	2
SRK2A-2	AT1G79570	2.1.1.54.2	1.929	821.431	411.723	2	26, 66, 102	VGDFGLSK		99	821.428	2
SRK2A-2	AT1G79570	2.1.1.443.2	17.546	1451.71	484.909	3	26, 66, 102	ELGSGTFGTVYHGK		99	1451.7	3
SRK2A-2	AT1G79570	2.1.1.431.5	17.066	976.499	489.257	2	26, 102	PSFTEIAGR		99	976.498	2
SRK2A-2	AT1G79570	2.1.1.436.6	17.267	976.499	489.257	2	26, 102	PSFTEIAGR		99	976.498	2
SRK2A-2	AT1G79570	2.1.1.540.7	21.538	1343.72	672.866	2	26, 102	YVGGETHIISIR		99	1343.72	2
SRK2A-2	AT1G79570	2.1.1.541.10	21.589	1343.72	672.866	2	26, 102	YVGGETHIISIR		99	1343.72	2
SRK2A-2	AT1G79570	2.1.1.538.3	21.438	1343.72	448.914	3	26, 102	YVGGETHIISIR		99	1343.72	3
SRK2A-2	AT1G79570	2.1.1.371.7	14.642	1638.81	820.413	2	102	VGVSDETLESEPLHK		99	1638.81	2
SRK2A-2	AT1G79570	2.1.1.364.4	14.335	1638.81	547.278	3	102	VGVSDETLESEPLHK		99	1638.81	3
SRK2A-2	AT1G79570	2.1.1.369.6	14.544	1638.81	547.278	3	102	VGVSDETLESEPLHK		99	1638.81	3
SRK2A-2	AT1G79570	2.1.1.262.4	10.147	2029.94	677.655	3	102	TPGNDHQNPPQIDDVEVR		99	2029.95	3
SRK2A-2	AT1G79570	2.1.1.378.4	14.91	2030.93	677.986	3	102	TPGNDHQNPPQIDDVEVR	Deamidated(N)@4	99	2030.93	3
SRK2A-2	AT1G79570	2.1.1.1045.3	41.721	1030.59	516.302	2	102	LPYVSPLSR		99	1030.58	2
SRK2A-2	AT1G79570	2.1.1.1111.5	44.328	1578.87	527.297	3	26, 102	LHHPNVVAFYGVVK		99	1578.87	3
SRK2A-2	AT1G79570	2.1.1.1116.4	44.539	1578.87	527.297	3	26, 102	LHHPNVVAFYGVVK		99	1578.87	3
SRK2A-2	AT1G79570	2.1.1.1106.4	44.133	1578.87	527.297	3	26, 102	LHHPNVVAFYGVVK		99	1578.87	3
SRK2A-2	AT1G79570	2.1.1.943.13	37.597	2584.17	862.397	3	102	SDNSLSSQFVTSESPANTAQQDSGK		99	2584.15	3
SRK2A-2	AT1G79570	2.1.1.1287.7	51.489	1197.64	599.826	2	102	ILEIYYQTR		99	1197.64	2
SRK2A-2	AT1G79570	2.1.1.1796.3	72.243	1088.55	545.283	2	26, 66, 102	CDNLLVNLK	Carboxymethyl(C)@1	99	1088.55	2
SRK2A-2	AT1G79570	2.1.1.1801.4	72.443	1088.55	545.283	2	26, 66, 102	CDNLLVNLK	Carboxymethyl(C)@1	99	1088.55	2
SRK2A-2	AT1G79570	2.1.1.2528.6	102.136	2450.17	613.551	4	102	NEDLEELRELGSGTFGTVYHGK		99	2450.17	4
SRK2A-2	AT1G79570	2.1.1.2588.6	104.507	2638.27	880.43	3	102	DGISTNLANPQLTLGQDYGGNFSEK		99	2638.25	3
SRK2A-2	AT1G79570	2.1.1.2837.9	114.732	1709.79	855.903	2	102	VTESEEFGAMVENLR		99	1709.79	2
SRK2A-2	AT1G79570	2.1.1.2839.6	114.805	1725.78	863.899	2	102	VTESEEFGAMVENLR	Oxidation(M)@10	99	1725.79	2
SRK2A-2	AT1G79570	2.1.1.2833.10	114.574	1725.78	863.899	2	102	VTESEEFGAMVENLR	Oxidation(M)@10	99	1725.79	2
SRK2A-2	AT1G79570	3.1.1.80.11	3.302	1582.79	792.401	2	26, 102	LTGEFWGEAEILSK	Trp->Kynurenin(W)@6	99	1582.79	2
SRK2A-2	AT1G79570	3.1.1.206.9	8.401	2155.14	719.386	3	102	HAALPPLGSEFDYSGLQIIK		99	2155.13	3
SRK2A-2	AT1G79570	3.1.1.201.4	8.184	2155.14	719.386	3	102	HAALPPLGSEFDYSGLQIIK		99	2155.13	3
SRK2A-2	AT1G79570	3.1.1.1112.11	45.935	2037.97	1019.99	2	102	DGPGGTLATVTEYMVDGSLR		99	2037.97	2
SRK2A-2	AT1G79570	1.1.1.6628.6	86.664	1175.56	588.786	2	102	DSSVGNLHGYK		98.8	1175.56	2
SRK2A-2	AT1G79570	1.1.1.7459.12	118.933	1453.67	727.843	2	102	FSTVENGTSDIER		96.3	1453.67	2
SRK2A-2	AT1G79570	1.1.1.7023.6	102.171	1116.54	559.278	2	102	DVVLDQADSR		95.2	1116.54	2
SRK2G-1	AT1G79570	1.1.1.8041.2	60.697	984.487	493.251	2	90	IVNPDDANK		99	984.488	2
SRK2G-1	AT1G79570	1.1.1.8076.5	61.243	1103.55	552.78	2	90	STQALAEEQK		99	1103.55	2
SRK2G-1	AT1G79570	1.1.1.10272.2	102.565	1116.54	559.276	2	90	DVVLDQADSR		99	1116.54	2
SRK2G-1	AT1G79570	1.1.1.10267.2	102.343	1116.54	559.276	2	90	DVVLDQADSR		99	1116.54	2
SRK2G-1	AT1G79570	2.1.1.1262.2	44.573	1578.87	527.297	3	90, 126	LHHPNVVAFYGVVK		99	1578.87	3
SRK2G-1	AT1G79570	1.1.1.10869.2	118.865	0	411.715	0	74, 90, 126	VGDFGLSK		96.5	821.428	2
SRK2G-2	AT1G79570	2.1.1.358.5	14.254	976.497	489.256	2	94, 191	PSFTEIAGR		99	976.498	2
SRK2G-2	AT1G79570	2.1.1.363.4	14.457	976.497	489.256	2	94, 191	PSFTEIAGR		99	976.498	2
SRK2G-2	AT1G79570	2.1.1.279.2	11.131	1638.81	547.278	3	191	VGVSDETLESEPLHK		99	1638.81	3
SRK2G-2	AT1G79570	2.1.1.269.4	10.705	1638.81	547.278	3	191	VGVSDETLESEPLHK		99	1638.81	3
SRK2G-2	AT1G79570	2.1.1.467.4	18.701	1343.72	448.914	3	94, 191	YVGGETHIISIR		99	1343.72	3
SRK2G-2	AT1G79570	2.1.1.274.3	10.904	1638.81	547.278	3	191	VGVSDETLESEPLHK		99	1638.81	3
SRK2G-2	AT1G79570	2.1.1.1040.6	41.604	1578.87	527.297	3	94, 191	LHHPNVVAFYGVVK		99	1578.87	3
SRK2G-2	AT1G79570	2.1.1.1045.5	41.797	1578.87	527.297	3	94, 191	LHHPNVVAFYGVVK		99	1578.87	3
SRK2G-2	AT1G79570	2.1.1.1035.2	41.386	1578.87	527.297	3	94, 191	LHHPNVVAFYGVVK		99	1578.87	3
SRK2G-2	AT1G79570	2.1.1.1745.3	70.099	1088.55	545.284	2	94, 136, 191	CDNLLVNLK	Carboxymethyl(C)@1	99	1088.55	2
SRK2G-2	AT1G79570	2.1.1.2473.4	99.863	2450.18	613.552	4	191	NEDLEELRELGSGTFGTVYHGK		99	2450.17	4
SRK2G-2	AT1G79570	2.1.1.2782.6	112.418	1709.79	855.903	2	191	VTESEEFGAMVENLR		99	1709.79	2
SRK2G-2	AT1G79570	2.1.1.2777.12	112.217	1709.79	855.903	2	191	VTESEEFGAMVENLR		99	1709.79	2
SRK2G-2	AT1G79570	3.1.1.19.8	0.68	0	790.4	0	94, 191	LTGEFWGEAEILSK		99	1578.79	2
SRK2G-2	AT1G79570	3.1.1.24.6	0.889	0	790.403	0	94, 191	LTGEFWGEAEILSK		99	1578.79	2
SRK2G-2	AT1G79570	3.1.1.139.8	5.627	2155.13	719.384	3	191	HAALPPLGSEFDYSGLQIIK		99	2155.13	3
SRK2G-2	AT1G79570	3.1.1.134.6	5.414	2155.13	719.384	3	191	HAALPPLGSEFDYSGLQIIK		99	2155.13	3
SRK2G-2	AT1G79570	3.1.1.1064.15	43.766	2037.97	1019.99	2	191	DGPGGTLATVTEYMVDGSLR		99	2037.97	2
SRK2G-2	AT1G79570	2.1.1.264.5	10.498	1638.81	547.278	3	191	VGVSDETLESEPLHK		98.9	1638.81	3
SRK2G-2	AT1G79570	2.1.1.462.3	18.489	1343.72	448.914	3	94, 191	YVGGETHIISIR		98.2	1343.72	3
SRK2G-2	AT1G79570	2.1.1.740.3	29.715	1013.55	507.782	2	191	EQLELLNR		97.4	1013.55	2

## Sheet: RAF24
Experiment	AGI	Spectrum	Acq Time	Obs MW	Obs m/z	Obs z	Prot N	Best Sequence	Modifications	Conf	Theor MW	z
SRK2A-1	AT2G35050	1.1.1.7685.3	65.864	1341.62	448.214	3	63	SEDHVENNLSAK		99	1341.62	3
SRK2A-1	AT2G35050	1.1.1.7696.2	66.025	1341.62	448.214	3	63	SEDHVENNLSAK		99	1341.62	3
SRK2A-1	AT2G35050	1.1.1.6828.3	50.899	957.48	479.747	2	63	ISNSTPDPK		99	957.477	2
SRK2A-1	AT2G35050	1.1.1.6821.2	50.72	957.48	479.747	2	63	ISNSTPDPK		99	957.477	2
SRK2A-1	AT2G35050	1.1.1.9322.6	102.909	1270.55	636.282	2	63	TGAFDTTNEGMK		99	1270.55	2
SRK2A-1	AT2G35050	1.1.1.9327.2	103.103	1270.55	636.282	2	63	TGAFDTTNEGMK		99	1270.55	2
SRK2A-1	AT2G35050	1.1.1.8779.3	84.247	1970.92	657.981	3	63	NVETNTPEHVSQTETSAK		99	1970.92	3
SRK2A-1	AT2G35050	1.1.1.8784.2	84.447	1970.92	657.981	3	63	NVETNTPEHVSQTETSAK		99	1970.92	3
SRK2A-1	AT2G35050	2.1.1.641.4	22.033	1114.56	558.288	2	63	GDIVVDINDR		99	1114.56	2
SRK2A-1	AT2G35050	2.1.1.95.2	3.411	1120.52	561.265	2	63	NLAQDEFER		99	1120.51	2
SRK2A-1	AT2G35050	2.1.1.100.2	3.618	1120.52	561.265	2	63	NLAQDEFER		99	1120.51	2
SRK2A-1	AT2G35050	2.1.1.2805.2	100.478	947.533	474.774	2	63	EFLADILK		99	947.533	2
SRK2A-1	AT2G35050	2.1.1.2810.2	100.683	947.533	474.774	2	63	EFLADILK		99	947.533	2
SRK2A-1	AT2G35050	2.1.1.2800.2	100.279	947.533	474.774	2	63	EFLADILK		99	947.533	2
SRK2A-1	AT2G35050	1.1.1.9873.2	118.327	821.418	411.716	2	63, 73, 113	VGDFGLSK		98.8	821.428	2
SRK2A-1	AT2G35050	2.1.1.596.2	20.176	1772.82	591.948	3	63	EEQIFHVQDPETSSK		98.8	1772.82	3
SRK2A-1	AT2G35050	1.1.1.7278.2	58.917	837.483	419.749	2	63	HVLLSNR		97.8	837.482	2
SRK2A-1	AT2G35050	1.1.1.7283.3	59.086	837.483	419.749	2	63	HVLLSNR		96.8	837.482	2
SRK2A-2	AT2G35050	1.1.1.5732.2	56.607	837.482	419.748	2	66	HVLLSNR		99	837.482	2
SRK2A-2	AT2G35050	1.1.1.5727.2	56.386	837.482	419.748	2	66	HVLLSNR		99	837.482	2
SRK2A-2	AT2G35050	1.1.1.5382.2	45.755	957.478	479.747	2	66	ISNSTPDPK		99	957.477	2
SRK2A-2	AT2G35050	1.1.1.5377.2	45.577	957.478	479.747	2	66	ISNSTPDPK		99	957.477	2
SRK2A-2	AT2G35050	1.1.1.6201.3	71.538	1071.61	536.813	2	66	RNTLVTGGVR		99	1071.61	2
SRK2A-2	AT2G35050	1.1.1.5154.2	40.463	1187.59	594.802	2	66	TVRDPTETNR		99	1187.59	2
SRK2A-2	AT2G35050	1.1.1.5159.2	40.63	1187.59	594.802	2	66	TVRDPTETNR		99	1187.59	2
SRK2A-2	AT2G35050	1.1.1.6334.5	75.567	1286.54	644.279	2	66	TGAFDTTNEGMK	Oxidation(M)@11	99	1286.54	2
SRK2A-2	AT2G35050	1.1.1.6326.4	75.234	1286.54	644.279	2	66	TGAFDTTNEGMK	Oxidation(M)@11	99	1286.54	2
SRK2A-2	AT2G35050	1.1.1.6321.3	75.074	1286.54	644.279	2	66	TGAFDTTNEGMK	Oxidation(M)@11	99	1286.54	2
SRK2A-2	AT2G35050	1.1.1.6613.5	86.06	1971.91	658.31	3	66	NVETNTPEHVSQTETSAK	Deamidated(Q)@12	99	1971.9	3
SRK2A-2	AT2G35050	1.1.1.5922.5	61.717	1341.61	671.815	2	66	SEDHVENNLSAK		99	1341.62	2
SRK2A-2	AT2G35050	1.1.1.5917.5	61.513	1341.61	671.815	2	66	SEDHVENNLSAK		99	1341.62	2
SRK2A-2	AT2G35050	1.1.1.6942.3	98.828	834.448	418.231	2	66	SLVYPEK		99	834.449	2
SRK2A-2	AT2G35050	1.1.1.7389.3	116.042	974.454	488.234	2	26, 66	NDDLEELK		99	974.456	2
SRK2A-2	AT2G35050	2.1.1.54.2	1.929	821.431	411.723	2	26, 66, 102	VGDFGLSK		99	821.428	2
SRK2A-2	AT2G35050	1.1.1.7148.6	107.207	1248.61	625.312	2	66	NLAQDEFERK		99	1248.61	2
SRK2A-2	AT2G35050	1.1.1.7150.5	107.29	1248.61	625.312	2	66	NLAQDEFERK		99	1248.61	2
SRK2A-2	AT2G35050	1.1.1.7149.7	107.25	1248.61	625.312	2	66	NLAQDEFERK		99	1248.61	2
SRK2A-2	AT2G35050	1.1.1.7072.7	104.151	1270.55	636.281	2	66	TGAFDTTNEGMK		99	1270.55	2
SRK2A-2	AT2G35050	1.1.1.7067.6	103.946	1270.55	636.281	2	66	TGAFDTTNEGMK		99	1270.55	2
SRK2A-2	AT2G35050	1.1.1.7067.8	103.956	1286.54	644.279	2	66	TGAFDTTNEGMK	Oxidation(M)@11	99	1286.54	2
SRK2A-2	AT2G35050	1.1.1.7072.8	104.156	1286.54	644.279	2	66	TGAFDTTNEGMK	Oxidation(M)@11	99	1286.54	2
SRK2A-2	AT2G35050	2.1.1.443.2	17.546	1451.71	484.909	3	26, 66, 102	ELGSGTFGTVYHGK		99	1451.7	3
SRK2A-2	AT2G35050	2.1.1.144.5	5.455	1120.52	561.265	2	66	NLAQDEFER		99	1120.51	2
SRK2A-2	AT2G35050	2.1.1.324.4	12.688	1682.8	561.942	3	66	NLAQDEFER	Deamidated(Q)@4	99	1121.5	2
SRK2A-2	AT2G35050	2.1.1.533.4	21.238	1709.86	570.96	3	66	VNDHPISTVESNLSAK		99	1709.86	3
SRK2A-2	AT2G35050	2.1.1.538.6	21.45	1709.86	570.96	3	66	VNDHPISTVESNLSAK		99	1709.86	3
SRK2A-2	AT2G35050	2.1.1.517.6	20.591	1772.82	591.948	3	66	EEQIFHVQDPETSSK		99	1772.82	3
SRK2A-2	AT2G35050	2.1.1.522.4	20.786	1772.82	591.948	3	66	EEQIFHVQDPETSSK	Deamidated(Q)@3	99	1773.81	3
SRK2A-2	AT2G35050	2.1.1.862.3	34.279	957.527	479.771	2	66	SIVHFDLK		99	957.528	2
SRK2A-2	AT2G35050	2.1.1.867.2	34.485	957.527	479.771	2	66	SIVHFDLK		99	957.528	2
SRK2A-2	AT2G35050	2.1.1.1796.3	72.243	1088.55	545.283	2	26, 66, 102	CDNLLVNLK	Carboxymethyl(C)@1	99	1088.55	2
SRK2A-2	AT2G35050	2.1.1.1801.4	72.443	1088.55	545.283	2	26, 66, 102	CDNLLVNLK	Carboxymethyl(C)@1	99	1088.55	2
SRK2A-2	AT2G35050	2.1.1.652.6	26.096	1114.56	558.289	2	66	GDIVVDINDR		99	1114.56	2
SRK2A-2	AT2G35050	2.1.1.657.2	26.28	1114.56	558.289	2	66	GDIVVDINDR		99	1114.56	2
SRK2A-2	AT2G35050	2.1.1.2040.18	82.299	2238.13	1120.07	2	66	AVPQGHNEKGDIVVDINDRF	Oxidation(P)@3	99	2238.1	2
SRK2A-2	AT2G35050	2.1.1.2243.16	90.455	3126.48	1043.17	3	66	VNEYSVSSVSSDSMVPDQALKEEAPISMK		99	3126.47	3
SRK2A-2	AT2G35050	2.1.1.2729.3	110.286	947.534	474.774	2	66	EFLADILK		99	947.533	2
SRK2A-2	AT2G35050	2.1.1.2724.2	110.084	947.534	474.774	2	66	EFLADILK		99	947.533	2
SRK2A-2	AT2G35050	2.1.1.2719.2	109.875	947.534	474.774	2	66	EFLADILK		99	947.533	2
SRK2A-2	AT2G35050	2.1.1.2691.4	108.715	2408.15	603.045	4	26, 66	NDDLEELKELGSGTFGTVYHGK		99	2408.15	4
SRK2A-2	AT2G35050	2.1.1.2691.12	108.737	2408.15	803.725	3	26, 66	NDDLEELKELGSGTFGTVYHGK		99	2408.15	3
SRK2A-2	AT2G35050	2.1.1.2686.8	108.526	2408.15	803.725	3	26, 66	NDDLEELKELGSGTFGTVYHGK		99	2408.15	3
SRK2A-2	AT2G35050	3.1.1.206.11	8.408	2351.16	784.726	3	66	SSLGLSPPGNNLDELLHGNFDR		99	2351.15	3
SRK2A-2	AT2G35050	3.1.1.25.12	1.018	2873.43	958.818	3	66	ESLNFPGLGPLHADGAGVSLNIQNNDPK		99	2873.43	3
SRK2A-2	AT2G35050	3.1.1.20.15	0.811	2873.43	958.818	3	66	ESLNFPGLGPLHADGAGVSLNIQNNDPK		99	2873.43	3
SRK2A-2	AT2G35050	3.1.1.959.11	39.555	2036.99	1019.5	2	66	DGPGGTLATVTEYMVNGSLR		99	2036.98	2
SRK2A-2	AT2G35050	3.1.1.962.9	39.679	2052.98	1027.5	2	66	DGPGGTLATVTEYMVNGSLR	Oxidation(M)@14	99	2052.98	2
SRK2A-2	AT2G35050	3.1.1.966.15	39.846	2036.98	1019.5	2	66	DGPGGTLATVTEYMVNGSLR		98	2036.98	2
SRK2A-2	AT2G35050	1.1.1.6937.3	98.622	834.448	418.231	2	66	SLVYPEK		97.2	834.449	2
SRK2G-1	AT2G35050	1.1.1.7965.2	59.111	837.484	419.749	2	74	HVLLSNR		99	837.482	2
SRK2G-1	AT2G35050	1.1.1.7326.3	50.658	957.476	479.745	2	74	ISNSTPDPK		99	957.477	2
SRK2G-1	AT2G35050	1.1.1.10291.2	103.318	1270.55	636.283	2	74	TGAFDTTNEGMK		99	1270.55	2
SRK2G-1	AT2G35050	1.1.1.9722.2	84.739	1970.92	657.98	3	74	NVETNTPEHVSQTETSAK		99	1970.92	3
SRK2G-1	AT2G35050	1.1.1.9727.2	84.943	1970.92	657.98	3	74	NVETNTPEHVSQTETSAK		99	1970.92	3
SRK2G-1	AT2G35050	2.1.1.110.6	4.114	1120.52	561.266	2	74	NLAQDEFER		99	1120.51	2
SRK2G-1	AT2G35050	2.1.1.115.6	4.31	1120.52	561.266	2	74	NLAQDEFER		99	1120.51	2
SRK2G-1	AT2G35050	1.1.1.10869.2	118.865	0	411.715	0	74, 90, 126	VGDFGLSK		96.5	821.428	2
SRK2G-2	AT2G35050	2.1.1.595.2	23.856	1114.56	558.287	2	136	GDIVVDINDR		99	1114.56	2
SRK2G-2	AT2G35050	2.1.1.588.2	23.61	1114.56	558.287	2	136	GDIVVDINDR		99	1114.56	2
SRK2G-2	AT2G35050	2.1.1.45.3	1.757	1120.51	561.264	2	136	NLAQDEFER		99	1120.51	2
SRK2G-2	AT2G35050	2.1.1.50.8	1.95	1120.51	561.264	2	136	NLAQDEFER		99	1120.51	2
SRK2G-2	AT2G35050	2.1.1.245.4	9.722	1121.5	561.757	2	136	NLAQDEFER	Deamidated(Q)@4	99	1121.5	2
SRK2G-2	AT2G35050	2.1.1.240.4	9.51	1121.5	561.757	2	136	NLAQDEFER	Deamidated(Q)@4	99	1121.5	2
SRK2G-2	AT2G35050	2.1.1.457.5	18.288	1709.86	570.961	3	136	VNDHPISTVESNLSAK		99	1709.86	3
SRK2G-2	AT2G35050	2.1.1.462.6	18.504	1709.86	570.961	3	136	VNDHPISTVESNLSAK		99	1709.86	3
SRK2G-2	AT2G35050	2.1.1.461.3	18.453	1772.83	591.949	3	136	EEQIFHVQDPETSSK		99	1772.82	3
SRK2G-2	AT2G35050	2.1.1.456.2	18.243	1772.83	591.949	3	136	EEQIFHVQDPETSSK		99	1772.82	3
SRK2G-2	AT2G35050	2.1.1.1634.3	65.597	1010.61	506.312	2	136	GDIVVDINDRFPR		99	1514.78	3
SRK2G-2	AT2G35050	2.1.1.1745.3	70.099	1088.55	545.284	2	94, 136, 191	CDNLLVNLK	Carboxymethyl(C)@1	99	1088.55	2
SRK2G-2	AT2G35050	2.1.1.2660.2	107.521	947.533	474.774	2	136	EFLADILK		99	947.533	2
SRK2G-2	AT2G35050	2.1.1.2650.2	107.108	947.533	474.774	2	136	EFLADILK		99	947.533	2
SRK2G-2	AT2G35050	2.1.1.2655.2	107.315	947.533	474.774	2	136	EFLADILK		99	947.533	2
SRK2G-2	AT2G35050	2.1.1.2634.4	106.457	2408.16	603.047	4	94, 136	NDDLEELKELGSGTFGTVYHGK		99	2408.15	4
SRK2G-2	AT2G35050	2.1.1.2631.5	106.36	2408.15	803.724	3	94, 136	NDDLEELKELGSGTFGTVYHGK		99	2408.15	3
SRK2G-2	AT2G35050	3.1.1.245.8	9.976	1759.88	880.947	2	136	GTLPWMAPELLSGSSSK		99	1759.88	2
SRK2G-2	AT2G35050	3.1.1.918.12	37.703	2036.98	1019.5	2	136	DGPGGTLATVTEYMVNGSLR		99	2036.98	2
SRK2G-2	AT2G35050	3.1.1.912.15	37.452	2036.98	1019.5	2	136	DGPGGTLATVTEYMVNGSLR		99	2036.98	2
SRK2G-2	AT2G35050	2.1.1.1372.4	55.04	1610.84	537.954	3	136	LHHPNVMAFYGVVK		95.8	1610.84	3
