# Supplementary material for: Plant Raf-like kinases regulate the mRNA population upstream of ABA-unresponsive SnRK2 kinases under drought stress
Source: Nat Commun. 2020 Mar 13;11:1373. doi: 10.1038/s41467-020-15239-3 (PMC7069986; doi:10.1038/s41467-020-15239-3)
Supplement: Supplementary file 5 — Supplementary Data 2 [file 41467_2020_15239_MOESM5_ESM.xlsx]

## Sheet: Phosphorylation sites
Supplementary Data 2. List of phosphorylated peptides of SRK2G detected by LC-MS/MS analysis.
Phosphorylation sites of autophosphorylated SRK2G
Accession #	Position	Feature Name	Feature	Feature Type
AT5G08590.1	26	Phospho	26 Phospho	Modification
AT5G08590.1	116	Phospho	116 Phospho	Modification
AT5G08590.1	129	Phospho	129 Phospho	Modification
AT5G08590.1	158	Phospho	158 Phospho	Modification
AT5G08590.1	162	Phospho	162 Phospho	Modification
AT5G08590.1	165	Phospho	165 Phospho	Modification
AT5G08590.1	226	Phospho	226 Phospho	Modification
AT5G08590.1	230	Phospho	230 Phospho	Modification
AT5G08590.1	245	Phospho	245 Phospho	Modification
AT5G08590.1	276	Phospho	276 Phospho	Modification
AT5G08590.1	281	Phospho	281 Phospho	Modification
AT5G08590.1	282	Phospho	282 Phospho	Modification
AT5G08590.1	284	Phospho	284 Phospho	Modification
AT5G08590.1	287	Phospho	287 Phospho	Modification
AT5G08590.1	304	Phospho	304 Phospho	Modification
AT5G08590.1	310	Phospho	310 Phospho	Modification
AT5G08590.1	311	Phospho	311 Phospho	Modification
AT5G08590.1	313	Phospho	313 Phospho	Modification
Phosphorylation sites of RAF-phosphorylated SRK2G
Accession #	Position	Feature Name	Feature	Feature Type
AT5G08590.1	26	Phospho	26 Phospho	Modification
AT5G08590.1	69	Phospho	69 Phospho	Modification
AT5G08590.1	71	Phospho	71 Phospho	Modification
AT5G08590.1	81	Phospho	81 Phospho	Modification
AT5G08590.1	96	Phospho	96 Phospho	Modification
AT5G08590.1	113	Phospho	113 Phospho	Modification
AT5G08590.1	116	Phospho	116 Phospho	Modification
AT5G08590.1	129	Phospho	129 Phospho	Modification
AT5G08590.1	154	Phospho	154 Phospho	Modification
AT5G08590.1	158	Phospho	158 Phospho	Modification
AT5G08590.1	165	Phospho	165 Phospho	Modification
AT5G08590.1	226	Phospho	226 Phospho	Modification
AT5G08590.1	230	Phospho	230 Phospho	Modification
AT5G08590.1	243	Phospho	243 Phospho	Modification
AT5G08590.1	245	Phospho	245 Phospho	Modification
AT5G08590.1	271	Phospho	271 Phospho	Modification
AT5G08590.1	276	Phospho	276 Phospho	Modification
AT5G08590.1	281	Phospho	281 Phospho	Modification
AT5G08590.1	282	Phospho	282 Phospho	Modification
AT5G08590.1	284	Phospho	284 Phospho	Modification
AT5G08590.1	304	Phospho	304 Phospho	Modification
AT5G08590.1	310	Phospho	310 Phospho	Modification
AT5G08590.1	311	Phospho	311 Phospho	Modification
AT5G08590.1	313	Phospho	313 Phospho	Modification
AT5G08590.1	346	Phospho	346 Phospho	Modification

## Sheet: Autophosphorylation_peptide
Phosphorylated peptides from autophosphorylated SRK2G
Spectrum	Acq Time	Obs MW	Obs m/z	Obs z	Prot N	Best Sequence	Modifications	Conf	Theor MW	z
2.1.1.332.5	13.096	0	728.298	0	1	PDYVHISQECK	Phospho(S)@7, Carbamidomethyl(C)@10	99	1454.59	2
2.1.1.269.16	10.554	1464.66	733.335	2	1	ELLESAQAAYYK	Phospho(Y)@10	99	1464.65	2
2.1.1.262.8	10.267	1464.66	733.335	2	1	ELLESAQAAYYK	Phospho(Y)@10	99	1464.65	2
2.1.1.268.7	10.515	1464.66	733.335	2	1	ELLESAQAAYYK	Phospho(Y)@10	99	1464.65	2
2.1.1.352.9	13.915	1566.73	784.373	2	1	IPDYVHISQECK	Phospho(S)@8, Carbamidomethyl(C)@11	99	1567.67	2
2.1.1.357.9	14.118	1567.68	784.847	2	1	IPDYVHISQECK	Phospho(S)@8, Carbamidomethyl(C)@11	99	1567.67	2
2.1.1.335.4	13.232	1567.68	784.847	2	1	IPDYVHISQECK	Phospho(S)@8, Carbamidomethyl(C)@11	99	1567.67	2
2.1.1.416.9	16.513	1568.67	785.342	2	1	IPDYVHISQECK	Phospho(S)@8, Deamidated(Q)@9, Carbamidomethyl(C)@11	99	1568.66	2
2.1.1.323.8	12.746	1567.68	784.847	2	1	IPDYVHISQECK	Phospho(S)@8, Carbamidomethyl(C)@11	99	1567.67	2
2.1.1.318.6	12.543	1567.68	784.847	2	1	IPDYVHISQECK	Phospho(S)@8, Carbamidomethyl(C)@11	99	1567.67	2
2.1.1.334.4	13.192	1567.68	784.847	2	1	IPDYVHISQECK	Phospho(S)@8, Carbamidomethyl(C)@11	99	1567.67	2
2.1.1.437.6	17.354	1568.67	785.342	2	1	IPDYVHISQECK	Phospho(S)@8, Deamidated(Q)@9, Carbamidomethyl(C)@11	99	1568.66	2
2.1.1.564.12	22.386	1568.67	785.34	2	1	IPDYVHISQECK	Phospho(S)@8, Deamidated(Q)@9, Carbamidomethyl(C)@11	99	1568.66	2
2.1.1.553.8	21.936	1568.67	785.34	2	1	IPDYVHISQECK	Phospho(S)@8, Deamidated(Q)@9, Carbamidomethyl(C)@11	99	1568.66	2
2.1.1.427.4	16.946	1568.67	785.342	2	1	IPDYVHISQECK	Phospho(S)@8, Deamidated(Q)@9, Carbamidomethyl(C)@11	99	1568.66	2
2.1.1.432.6	17.154	1568.67	785.342	2	1	IPDYVHISQECK	Phospho(S)@8, Deamidated(Q)@9, Carbamidomethyl(C)@11	99	1568.66	2
2.1.1.422.7	16.754	1568.67	785.342	2	1	IPDYVHISQECK	Phospho(S)@8, Deamidated(Q)@9, Carbamidomethyl(C)@11	99	1568.66	2
2.1.1.559.3	22.158	2901.57	581.321	5	1	SSILHSRPKSTVGTPAYIAPEVLSRR	Phospho(S)@10	99	2901.52	5
1.1.1.4555.10	109.295	1567.8	784.906	2	1	IPDYVHISQECK	Phospho(Y)@4, Carbamidomethyl(C)@11	98.4	1567.67	2
2.1.1.1291.11	51.793	1850.94	617.988	3	1	RDTSFSLQSVEDIMK	Phospho(S)@6, Oxidation(M)@14	97.3	1850.81	3
2.1.1.1296.11	52	1850.94	617.988	3	1	RDTSFSLQSVEDIMK	Phospho(S)@6, Oxidation(M)@14	97.3	1850.81	3
2.1.1.2271.7	91.504	0	848.437	0	1	DTSFSLQSVEDIMK	Phospho(S)@3, Oxidation(M)@13	95.4	1694.71	2
2.1.1.2281.8	91.911	0	848.446	0	1	DTSFSLQSVEDIMK	Phospho(S)@3, Oxidation(M)@13	95.4	1694.71	2
2.1.1.2322.11	93.596	0	848.446	0	1	DTSFSLQSVEDIMK	Phospho(S)@3, Oxidation(M)@13	95.4	1694.71	2
2.1.1.2362.6	95.238	1694.87	848.444	2	1	DTSFSLQSVEDIMK	Phospho(S)@5, Oxidation(M)@13	95.4	1694.71	2
2.1.1.2357.10	95.044	1694.87	848.445	2	1	DTSFSLQSVEDIMK	Phospho(S)@3, Oxidation(M)@13	95.4	1694.71	2
2.1.1.2352.13	94.834	1694.87	848.445	2	1	DTSFSLQSVEDIMK	Phospho(S)@3, Oxidation(M)@13	95.4	1694.71	2

## Sheet: RAF-Phoshorylated_Peptide
Phosphorylated peptides from RAF-phosphorylated SRK2G
Spectrum	Acq Time	Obs MW	Obs m/z	Obs z	Prot N	Best Sequence	Modifications	Conf	Theor MW	z
1.1.1.1490.4	21.092	0	698.339	0	1	HKDTKELVAMK	Phospho(T)@4, Oxidation(M)@10	99	1394.66	2
1.1.1.1476.3	20.634	0	698.351	0	1	HKDTKELVAMK	Phospho(T)@4, Oxidation(M)@10	99	1394.66	2
1.1.1.1938.2	36.905	0	710.731	0	1	SSGSGADEEEEED	Phospho(S)@4	99	1419.42	2
1.1.1.1930.3	36.654	0	710.736	0	1	SSGSGADEEEEED	Phospho(S)@1	99	1419.42	2
1.1.1.1922.7	36.368	0	710.737	0	1	SSGSGADEEEEED	Phospho(S)@4	99	1419.42	2
1.1.1.2160.3	45.08	1050.48	526.246	2	1	NPAPSTSAVK	Phospho(S)@5	99	1050.47	2
1.1.1.2186.4	46.062	1050.48	526.246	2	1	NPAPSTSAVK	Phospho(S)@5	99	1050.47	2
1.1.1.2288.4	49.789	1050.48	526.247	2	1	NPAPSTSAVK	Phospho(S)@5	99	1050.47	2
1.1.1.2278.6	49.372	1051.46	526.736	2	1	NPAPSTSAVK	Deamidated(N)@1, Phospho(S)@5	99	1051.46	2
1.1.1.2283.4	49.581	1051.46	526.736	2	1	NPAPSTSAVK	Deamidated(N)@1, Phospho(S)@5	99	1051.46	2
1.1.1.2273.6	49.17	1051.46	526.736	2	1	NPAPSTSAVK	Deamidated(N)@1, Phospho(S)@5	99	1051.46	2
1.1.1.1843.2	33.403	1103.55	552.784	2	1	SSILHSRPK	Phospho(S)@6	99	1103.55	2
1.1.1.1344.2	17.134	1331.5	666.758	2	1	EAQSCQESDKA	Phospho(S)@4, Carbamidomethyl(C)@5	99	1331.47	2
1.1.1.1333.2	16.744	1331.5	666.758	2	1	EAQSCQESDKA	Phospho(S)@4, Carbamidomethyl(C)@5	99	1331.47	2
1.1.1.1339.2	16.95	1331.5	666.758	2	1	EAQSCQESDKA	Phospho(S)@4, Carbamidomethyl(C)@5	99	1331.47	2
1.1.1.1535.3	22.54	1332.48	667.247	2	1	EAQSCQESDKA	Phospho(S)@4, Carbamidomethyl(C)@5, Deamidated(Q)@6	99	1332.45	2
1.1.1.1634.3	26.134	1332.48	667.247	2	1	EAQSCQESDKA	Phospho(S)@4, Carbamidomethyl(C)@5, Deamidated(Q)@6	99	1332.45	2
1.1.1.2041.5	40.658	1378.78	690.395	2	1	HKDTKELVAMK	Phospho(T)@4	99	1378.67	2
1.1.1.2039.3	40.578	1378.78	690.395	2	1	HKDTKELVAMK	Phospho(T)@4	99	1378.67	2
1.1.1.2040.6	40.618	1378.78	690.395	2	1	HKDTKELVAMK	Phospho(T)@4	99	1378.67	2
1.1.1.1950.2	37.281	1419.51	710.764	2	1	SSGSGADEEEEED	Phospho(S)@4	99	1419.42	2
1.1.1.3267.6	87.548	0	774.373	0	1	ICTAGRFSEAEAR	Carbamidomethyl(C)@2, Phospho(S)@8	99	1546.66	2
1.1.1.3097.10	80.92	0	824.802	0	1	SSGSGADEEEEEDVE	Phospho(S)@4	99	1647.53	2
1.1.1.3349.11	90.793	0	860.341	0	1	SSGSGADEEEEEDVEA	Phospho(S)@1	99	1718.57	2
1.1.1.3098.7	80.956	1518.54	760.279	2	1	SSGSGADEEEEEDV	Phospho(S)@4	99	1518.49	2
1.1.1.3113.12	81.568	1518.54	760.279	2	1	SSGSGADEEEEEDV	Phospho(S)@1	99	1518.49	2
1.1.1.3623.9	101.44	1567.73	784.873	2	1	IPDYVHISQECK	Phospho(Y)@4, Carbamidomethyl(C)@11	99	1567.67	2
1.1.1.3619.6	101.277	1567.73	784.873	2	1	IPDYVHISQECK	Phospho(Y)@4, Carbamidomethyl(C)@11	99	1567.67	2
1.1.1.3628.5	101.644	1567.73	784.873	2	1	IPDYVHISQECK	Phospho(Y)@4, Carbamidomethyl(C)@11	99	1567.67	2
1.1.1.3622.9	101.4	1567.73	784.873	2	1	IPDYVHISQECK	Phospho(Y)@4, Carbamidomethyl(C)@11	99	1567.67	2
1.1.1.3545.7	98.27	1847.7	924.858	2	1	SSGSGADEEEEEDVEAE	Phospho(S)@2	99	1847.61	2
1.1.1.3525.9	97.451	1847.7	924.858	2	1	SSGSGADEEEEEDVEAE	Phospho(S)@4	99	1847.61	2
1.1.1.3540.11	98.066	1847.7	924.858	2	1	SSGSGADEEEEEDVEAE	Phospho(S)@4	99	1847.61	2
1.1.1.3535.11	97.863	1847.7	924.858	2	1	SSGSGADEEEEEDVEAE	Phospho(S)@4	99	1847.61	2
1.1.1.3530.14	97.656	1847.7	924.858	2	1	SSGSGADEEEEEDVEAE	Phospho(S)@1	99	1847.61	2
2.1.1.78.11	3.17	1464.65	733.334	2	1	ELLESAQAAYYKR	Phospho(Y)@10, Arg-loss@C-term	99	1464.65	2
2.1.1.75.19	3.048	1464.65	733.334	2	1	ELLESAQAAYYK	Phospho(Y)@10	99	1464.65	2
2.1.1.83.14	3.37	1464.65	733.334	2	1	ELLESAQAAYYKR	Phospho(Y)@10, Arg-loss@C-term	99	1464.65	2
2.1.1.136.4	5.535	1567.67	784.844	2	1	IPDYVHISQECK	Phospho(S)@8, Carbamidomethyl(C)@11	99	1567.67	2
2.1.1.135.16	5.489	1567.67	784.844	2	1	IPDYVHISQECK	Phospho(S)@8, Carbamidomethyl(C)@11	99	1567.67	2
2.1.1.130.18	5.289	1567.67	784.844	2	1	IPDYVHISQECK	Phospho(S)@8, Carbamidomethyl(C)@11	99	1567.67	2
2.1.1.127.13	5.166	1567.67	784.844	2	1	IPDYVHISQECK	Phospho(S)@8, Carbamidomethyl(C)@11	99	1567.67	2
2.1.1.133.19	5.41	1567.67	784.844	2	1	IPDYVHISQECK	Phospho(S)@8, Carbamidomethyl(C)@11	99	1567.67	2
2.1.1.131.12	5.327	1567.67	784.844	2	1	IPDYVHISQECK	Phospho(S)@8, Carbamidomethyl(C)@11	99	1567.67	2
2.1.1.128.17	5.204	1567.67	784.844	2	1	IPDYVHISQECK	Phospho(S)@8, Carbamidomethyl(C)@11	99	1567.67	2
2.1.1.126.16	5.122	1567.67	784.844	2	1	IPDYVHISQECK	Phospho(S)@8, Carbamidomethyl(C)@11	99	1567.67	2
2.1.1.132.14	5.372	1567.67	784.844	2	1	IPDYVHISQECK	Phospho(S)@8, Carbamidomethyl(C)@11	99	1567.67	2
2.1.1.241.7	9.731	1568.67	785.34	2	1	IPDYVHISQECK	Phospho(S)@8, Deamidated(Q)@9, Carbamidomethyl(C)@11	99	1568.66	2
2.1.1.230.8	9.289	1568.67	785.34	2	1	IPDYVHISQECK	Phospho(S)@8, Deamidated(Q)@9, Carbamidomethyl(C)@11	99	1568.66	2
2.1.1.235.8	9.489	1568.67	785.34	2	1	IPDYVHISQECK	Phospho(S)@8, Deamidated(Q)@9, Carbamidomethyl(C)@11	99	1568.66	2
2.1.1.225.5	9.075	1568.67	785.34	2	1	IPDYVHISQECK	Phospho(S)@8, Deamidated(Q)@9, Carbamidomethyl(C)@11	99	1568.66	2
2.1.1.243.10	9.811	1568.67	785.34	2	1	IPDYVHISQECK	Phospho(S)@8, Deamidated(Q)@9, Carbamidomethyl(C)@11	99	1568.66	2
2.1.1.251.5	10.127	1568.67	785.34	2	1	IPDYVHISQECK	Phospho(S)@8, Deamidated(Q)@9, Carbamidomethyl(C)@11	99	1568.66	2
2.1.1.244.6	9.852	1568.67	785.34	2	1	IPDYVHISQECK	Phospho(S)@8, Deamidated(Q)@9, Carbamidomethyl(C)@11	99	1568.66	2
2.1.1.242.9	9.771	1568.67	785.34	2	1	IPDYVHISQECK	Phospho(S)@8, Deamidated(Q)@9, Carbamidomethyl(C)@11	99	1568.66	2
2.1.1.220.7	8.874	1568.67	785.34	2	1	IPDYVHISQECK	Phospho(S)@8, Deamidated(Q)@9, Carbamidomethyl(C)@11	99	1568.66	2
2.1.1.250.4	10.094	1568.67	785.34	2	1	IPDYVHISQECK	Phospho(S)@8, Deamidated(Q)@9, Carbamidomethyl(C)@11	99	1568.66	2
3.1.1.1337.14	53.546	2740.6	914.541	3	1	EVILTPTHLAIVMEYASGGELFDR	Phospho(T)@7	99	2740.32	3
1.1.1.1833.2	33.036	0	653.225	0	1	SSGSGADEEEEE	Phospho(S)@1	98.9	1304.39	2
1.1.1.3092.9	80.713	0	824.81	0	1	SSGSGADEEEEEDVE	Phospho(S)@1	98.7	1647.53	2
2.1.1.1970.16	79.801	1694.8	848.405	2	1	DTSFSLQSVEDIMK	Phospho(S)@3, Oxidation(M)@13	98.5	1694.71	2
2.1.1.1965.17	79.598	1694.8	848.405	2	1	DTSFSLQSVEDIMK	Phospho(S)@3, Oxidation(M)@13	98.5	1694.71	2
3.1.1.261.12	10.223	0	840.355	0	1	DTSFSLQSVEDIMK	Phospho(S)@3	97.8	1678.72	2
3.1.1.493.2	19.251	0	840.356	0	1	DTSFSLQSVEDIMK	Phospho(S)@3	97.8	1678.72	2
3.1.1.509.4	19.811	0	840.359	0	1	DTSFSLQSVEDIMK	Phospho(S)@3	97.8	1678.72	2
3.1.1.502.2	19.561	0	840.36	0	1	DTSFSLQSVEDIMK	Phospho(S)@3	97.8	1678.72	2
3.1.1.298.18	11.75	0	840.361	0	1	DTSFSLQSVEDIMK	Phospho(S)@3	97.8	1678.72	2
3.1.1.466.4	18.587	0	840.361	0	1	DTSFSLQSVEDIMK	Phospho(S)@3	97.8	1678.72	2
3.1.1.393.16	15.65	0	840.362	0	1	DTSFSLQSVEDIMK	Phospho(S)@3	97.8	1678.72	2
3.1.1.293.15	11.539	0	840.362	0	1	DTSFSLQSVEDIMK	Phospho(S)@3	97.8	1678.72	2
3.1.1.266.10	10.426	0	840.364	0	1	DTSFSLQSVEDIMK	Phospho(S)@3	97.8	1678.72	2
3.1.1.518.6	20.143	0	840.368	0	1	DTSFSLQSVEDIMK	Phospho(S)@3	97.8	1678.72	2
3.1.1.278.5	10.918	0	840.37	0	1	DTSFSLQSVEDIMK	Phospho(S)@3	97.8	1678.72	2
3.1.1.272.14	10.679	0	840.37	0	1	DTSFSLQSVEDIMK	Phospho(S)@3	97.8	1678.72	2
3.1.1.481.3	19.002	0	840.382	0	1	DTSFSLQSVEDIMK	Phospho(S)@3	97.8	1678.72	2
3.1.1.336.16	13.315	0	848.361	0	1	DTSFSLQSVEDIMK	Phospho(S)@3, Oxidation(M)@13	97.8	1694.71	2
3.1.1.527.19	20.518	0	914.441	0	1	EVILTPTHLAIVMEYASGGELFDR	Phospho(S)@17	97.8	2740.32	3
3.1.1.439.13	17.539	0	914.442	0	1	EVILTPTHLAIVMEYASGGELFDR	Phospho(S)@17	97.8	2740.32	3
3.1.1.450.17	18	0	914.444	0	1	EVILTPTHLAIVMEYASGGELFDR	Phospho(S)@17	97.8	2740.32	3
3.1.1.533.19	20.766	0	914.447	0	1	EVILTPTHLAIVMEYASGGELFDR	Phospho(S)@17	97.8	2740.32	3
3.1.1.522.19	20.312	0	914.448	0	1	EVILTPTHLAIVMEYASGGELFDR	Phospho(S)@17	97.8	2740.32	3
3.1.1.328.3	12.963	1678.7	560.575	3	1	DTSFSLQSVEDIMK	Phospho(S)@3	97.8	1678.72	3
3.1.1.318.2	12.549	1678.7	560.575	3	1	DTSFSLQSVEDIMK	Phospho(S)@5	97.8	1678.72	3
3.1.1.307.2	12.095	1678.7	560.575	3	1	DTSFSLQSVEDIMK	Phospho(S)@3	97.8	1678.72	3
3.1.1.313.2	12.343	1678.7	560.575	3	1	DTSFSLQSVEDIMK	Phospho(S)@5	97.8	1678.72	3
3.1.1.333.2	13.168	1678.7	560.575	3	1	DTSFSLQSVEDIMK	Phospho(S)@3	97.8	1678.72	3
3.1.1.408.14	16.262	1678.7	840.357	2	1	DTSFSLQSVEDIMK	Phospho(S)@3	97.8	1678.72	2
3.1.1.418.15	16.676	1678.7	840.357	2	1	DTSFSLQSVEDIMK	Phospho(S)@3	97.8	1678.72	2
3.1.1.398.11	15.847	1678.7	840.357	2	1	DTSFSLQSVEDIMK	Phospho(S)@3	97.8	1678.72	2
3.1.1.403.10	16.051	1678.7	840.357	2	1	DTSFSLQSVEDIMK	Phospho(S)@3	97.8	1678.72	2
3.1.1.424.14	16.922	1678.7	840.357	2	1	DTSFSLQSVEDIMK	Phospho(S)@3	97.8	1678.72	2
3.1.1.429.14	17.128	1678.7	840.357	2	1	DTSFSLQSVEDIMK	Phospho(S)@3	97.8	1678.72	2
3.1.1.413.14	16.468	1678.7	840.357	2	1	DTSFSLQSVEDIMK	Phospho(S)@3	97.8	1678.72	2
3.1.1.343.2	13.58	1678.71	560.576	3	1	DTSFSLQSVEDIMK	Phospho(S)@3	97.8	1678.72	3
3.1.1.338.2	13.374	1678.71	560.576	3	1	DTSFSLQSVEDIMK	Phospho(S)@3	97.8	1678.72	3
3.1.1.445.13	17.787	1678.7	840.359	2	1	DTSFSLQSVEDIMK	Phospho(S)@3	97.8	1678.72	2
3.1.1.434.15	17.336	1678.7	840.359	2	1	DTSFSLQSVEDIMK	Phospho(S)@3	97.8	1678.72	2
3.1.1.439.9	17.532	1678.7	840.359	2	1	DTSFSLQSVEDIMK	Phospho(S)@3	97.8	1678.72	2
3.1.1.348.5	13.806	1678.7	840.359	2	1	DTSFSLQSVEDIMK	Phospho(S)@3	97.8	1678.72	2
3.1.1.373.14	14.821	1678.7	840.359	2	1	DTSFSLQSVEDIMK	Phospho(S)@3	97.8	1678.72	2
3.1.1.353.6	14.005	1678.7	840.359	2	1	DTSFSLQSVEDIMK	Phospho(S)@3	97.8	1678.72	2
3.1.1.363.14	14.409	1678.7	840.359	2	1	DTSFSLQSVEDIMK	Phospho(S)@3	97.8	1678.72	2
3.1.1.358.11	14.211	1678.7	840.359	2	1	DTSFSLQSVEDIMK	Phospho(S)@3	97.8	1678.72	2
3.1.1.343.8	13.61	1678.7	840.359	2	1	DTSFSLQSVEDIMK	Phospho(S)@3	97.8	1678.72	2
3.1.1.362.13	14.367	1678.7	840.359	2	1	DTSFSLQSVEDIMK	Phospho(S)@3	97.8	1678.72	2
3.1.1.368.14	14.615	1678.7	840.359	2	1	DTSFSLQSVEDIMK	Phospho(S)@3	97.8	1678.72	2
3.1.1.333.17	13.193	1678.71	840.36	2	1	DTSFSLQSVEDIMK	Phospho(S)@3	97.8	1678.72	2
3.1.1.323.19	12.784	1678.71	840.36	2	1	DTSFSLQSVEDIMK	Phospho(S)@3	97.8	1678.72	2
3.1.1.308.14	12.157	1678.71	840.36	2	1	DTSFSLQSVEDIMK	Phospho(S)@3	97.8	1678.72	2
3.1.1.338.19	13.402	1678.71	840.36	2	1	DTSFSLQSVEDIMK	Phospho(S)@3	97.8	1678.72	2
3.1.1.318.18	12.576	1678.71	840.36	2	1	DTSFSLQSVEDIMK	Phospho(S)@3	97.8	1678.72	2
3.1.1.310.18	12.246	1678.71	840.36	2	1	DTSFSLQSVEDIMK	Phospho(S)@3	97.8	1678.72	2
3.1.1.313.18	12.369	1678.71	840.36	2	1	DTSFSLQSVEDIMK	Phospho(S)@3	97.8	1678.72	2
3.1.1.328.17	12.987	1678.71	840.36	2	1	DTSFSLQSVEDIMK	Phospho(S)@3	97.8	1678.72	2
3.1.1.450.13	17.993	1678.71	840.361	2	1	DTSFSLQSVEDIMK	Phospho(S)@3	97.8	1678.72	2
3.1.1.451.14	18.036	1678.71	840.361	2	1	DTSFSLQSVEDIMK	Phospho(S)@3	97.8	1678.72	2
3.1.1.456.14	18.243	1678.71	840.361	2	1	DTSFSLQSVEDIMK	Phospho(S)@3	97.8	1678.72	2
3.1.1.372.2	14.76	1678.72	560.581	3	1	DTSFSLQSVEDIMK	Phospho(S)@5	97.8	1678.72	3
3.1.1.381.2	15.131	1678.72	560.581	3	1	DTSFSLQSVEDIMK	Phospho(S)@3	97.8	1678.72	3
3.1.1.288.8	11.322	1679.7	840.857	2	1	DTSFSLQSVEDIMK	Phospho(S)@3, Deamidated(Q)@7	97.8	1679.7	2
3.1.1.283.4	11.12	1679.7	840.857	2	1	DTSFSLQSVEDIMK	Phospho(S)@3, Deamidated(Q)@7	97.8	1679.7	2
3.1.1.388.20	15.45	1679.7	840.859	2	1	DTSFSLQSVEDIMK	Phospho(S)@3, Deamidated(Q)@7	97.8	1679.7	2
3.1.1.383.15	15.235	1679.7	840.859	2	1	DTSFSLQSVEDIMK	Phospho(S)@3, Deamidated(Q)@7	97.8	1679.7	2
1.1.1.3029.12	78.243	0	824.801	0	1	SSGSGADEEEEEDVE	Phospho(S)@2	97.6	1647.53	2
1.1.1.3051.6	79.068	0	824.802	0	1	SSGSGADEEEEEDVE	Phospho(S)@2	97.6	1647.53	2
1.1.1.3046.6	78.867	0	824.803	0	1	SSGSGADEEEEEDVE	Phospho(S)@2	97.6	1647.53	2
1.1.1.3086.10	80.474	0	824.812	0	1	SSGSGADEEEEEDVE	Phospho(S)@4	97.6	1647.53	2
1.1.1.2606.2	62.1	1242.53	622.273	2	1	YVHISQECK	Phospho(S)@5, Carbamidomethyl(C)@8	97.6	1242.51	2
1.1.1.3056.6	79.269	1647.6	824.806	2	1	SSGSGADEEEEEDVE	Phospho(S)@1	97.6	1647.53	2
1.1.1.3066.7	79.666	1647.6	824.806	2	1	SSGSGADEEEEEDVE	Phospho(S)@4	97.6	1647.53	2
1.1.1.3061.6	79.46	1647.6	824.806	2	1	SSGSGADEEEEEDVE	Phospho(S)@4	97.6	1647.53	2
1.1.1.3073.8	79.947	1647.67	824.843	2	1	SSGSGADEEEEEDVE	Phospho(S)@4	97.6	1647.53	2
2.1.1.598.8	24.172	0	916.154	0	1	SSILHSRPKSTVGTPAYIAPEVLSR	Phospho(S)@10	97.4	2745.42	3
2.1.1.609.5	24.594	2745.44	687.368	4	1	SSILHSRPKSTVGTPAYIAPEVLSR	Phospho(S)@10	97.4	2745.42	4
2.1.1.604.5	24.406	2745.44	687.368	4	1	SSILHSRPKSTVGTPAYIAPEVLSR	Phospho(S)@10	97.4	2745.42	4
2.1.1.594.5	23.998	2745.44	687.368	4	1	SSILHSRPKSTVGTPAYIAPEVLSR	Phospho(S)@10	97.4	2745.42	4
2.1.1.599.7	24.198	2745.44	687.368	4	1	SSILHSRPKSTVGTPAYIAPEVLSR	Phospho(T)@14	97.4	2745.42	4
2.1.1.2476.3	100.479	1834.86	612.627	3	1	RDTSFSLQSVEDIMK	Phospho(T)@3	97	1834.82	3
2.1.1.2486.4	100.889	1834.86	612.627	3	1	RDTSFSLQSVEDIMK	Phospho(T)@3	97	1834.82	3
2.1.1.2491.5	101.097	0	612.63	0	1	RDTSFSLQSVEDIMK	Phospho(T)@3	96.9	1834.82	3
