# Supplementary material for: Plant Raf-like kinases regulate the mRNA population upstream of ABA-unresponsive SnRK2 kinases under drought stress
Source: Nat Commun. 2020 Mar 13;11:1373. doi: 10.1038/s41467-020-15239-3 (PMC7069986; doi:10.1038/s41467-020-15239-3)
Supplement: Supplementary file 6 — Supplementary Data 3 [file 41467_2020_15239_MOESM6_ESM.xlsx]

## Sheet: upregulated 
Supplementary Data 3. List of up- or downregulated genes in the raf18/20/24 mutant plants subjected to dehydration for 5 h.
AGI	log fold-change	adj_pvalue	annotation
AT1G27120	10.1089	2.92759e-75	Galactosyltransferase family protein
AT1G27110	5.74929	3.01369e-05	Tetratricopeptide repeat (TPR)-like superfamily protein
AT3G01345	5.04928	0.000148169	Expressed protein
AT1G01680	4.58369	0.0224697	plant U-box 54
AT1G48820	4.44114	0.0352015	Terpenoid cyclases/Protein prenyltransferases superfamily protein
AT1G64480	4.44008	0.0342202	calcineurin B-like protein 8
AT1G14960	4.4379	0.0337675	Polyketide cyclase/dehydrase and lipid transport superfamily protein
AT4G00580	4.4358	0.0351396	COP1-interacting protein-related
AT2G15780	4.16121	0.000838849	Cupredoxin superfamily protein
AT1G77950	3.85696	0.000709305	AGAMOUS-like 67
AT4G10250	3.78277	1.25714e-07	HSP20-like chaperones superfamily protein
AT1G66370	3.7437	0.000716152	myb domain protein 113
AT4G27670	3.63053	1.36356e-14	heat shock protein 21
AT1G13608	3.34142	0.000139858	Defensin-like (DEFL) family protein
AT5G65340	3.17391	0.0202284	Protein of unknown function, DUF617
AT3G57260	3.09513	6.13841e-08	beta-1,3-glucanase 2
AT1G13609	3.02493	4.69252e-35	Defensin-like (DEFL) family protein
AT1G24879	2.84583	5.06154e-05	pseudogene
AT1G47395	2.80532	3.06685e-24	unknown protein
AT5G17810	2.80185	0.0462849	WUSCHEL related homeobox 12
AT1G25209	2.75691	3.92089e-06	pseudogene
AT1G25053	2.7411	1.8332e-05	pseudogene
AT3G13130	2.71953	1.07623e-06	unknown protein
AT1G11925	2.71335	0.0252851	Stigma-specific Stig1 family protein
AT1G24792	2.66742	9.2864e-06	pseudogene
AT3G03620	2.65454	4.54367e-21	MATE efflux family protein
AT1G05510	2.63618	1.47681e-14	Protein of unknown function (DUF1264)
AT1G07540	2.63482	1.43813e-07	TRF-like 2
AT1G64110	2.59887	1.26705e-64	P-loop containing nucleoside triphosphate hydrolases superfamily protein
AT4G35200	2.59697	0.0276406	Arabidopsis protein of unknown function (DUF241)
AT2G19900	2.55403	4.83183e-40	NADP-malic enzyme 1
AT1G25141	2.54819	6.65527e-05	F-box associated ubiquitination effector family protein
AT1G66380	2.41855	0.0100519	myb domain protein 114
AT4G31830	2.41514	1.16698e-31	unknown protein
AT3G56970	2.40338	5.6112e-23	basic helix-loop-helix (bHLH) DNA-binding superfamily protein
AT2G42000	2.39589	3.87131e-06	Plant EC metallothionein-like protein, family 15
AT1G66390	2.39234	1.166e-15	myb domain protein 90
AT1G47400	2.31578	9.59362e-18	unknown protein
AT5G07990	2.26697	1.09554e-35	Cytochrome P450 superfamily protein
AT2G16367	2.26646	5.38199e-07	pseudogene
AT5G35660	2.26374	1.26586e-05	Glycine-rich protein family
AT4G35180	2.25764	3.31295e-06	LYS/HIS transporter 7
AT5G04380	2.24876	1.3219e-10	S-adenosyl-L-methionine-dependent methyltransferases superfamily protein
AT5G53870	2.17971	1.15438e-25	early nodulin-like protein 1
AT1G72260	2.1611	0.00271736	thionin 2.1
AT1G08440	2.14921	9.72026e-06	Aluminium activated malate transporter family protein
AT3G55870	2.1176	0.00974029	ADC synthase superfamily protein
AT1G50930	2.10455	3.69304e-19	unknown protein
AT3G62990	2.10358	0.00200392	unknown protein
AT3G29590	2.09464	8.21568e-19	HXXXD-type acyl-transferase family protein
AT1G19070	2.09435	0.0441352	F-box family protein
AT5G45690	2.06242	8.87677e-24	Protein of unknown function (DUF1264)
AT2G43580	2.06173	1.41487e-14	Chitinase family protein
AT3G26742	2.05183	0.0108403	unknown protein
AT2G29470	2.04679	0.00586279	glutathione S-transferase tau 3
AT5G19470	2.02112	1.15421e-06	nudix hydrolase homolog 24
AT2G19320	2.01204	0.00271736	unknown protein
AT1G67265	2.01021	0.00646216	ROTUNDIFOLIA like 21
AT5G22860	1.99792	3.59879e-21	Serine carboxypeptidase S28 family protein
AT3G28300	1.99111	3.87653e-08	Protein of unknown function (DUF677)
AT3G28290	1.99111	3.87653e-08	Protein of unknown function (DUF677)
AT4G08570	1.98705	3.65849e-22	Heavy metal transport/detoxification superfamily protein
AT4G20970	1.97951	8.24305e-06	basic helix-loop-helix (bHLH) DNA-binding superfamily protein
AT5G13170	1.97744	1.90346e-29	senescence-associated gene 29
AT1G05420	1.9716	4.31466e-05	ovate family protein 12
AT2G29380	1.95046	1.29534e-53	highly ABA-induced PP2C gene 3
AT2G14475	1.9354	0.00584955	pseudogene
AT2G47870	1.93016	0.00635067	Thioredoxin superfamily protein
AT4G22870	1.9198	4.9868e-09	2-oxoglutarate (2OG) and Fe(II)-dependent oxygenase superfamily protein
AT5G38310	1.91159	0.0145325	unknown protein
AT4G07670	1.89673	0.0111115	protease-associated (PA) domain-containing protein
AT2G18660	1.8957	0.0446801	plant natriuretic peptide A
AT3G32030	1.89532	0.0154928	Terpenoid cyclases/Protein prenyltransferases superfamily protein
AT5G54060	1.89526	1.17526e-18	UDP-glucose:flavonoid 3-o-glucosyltransferase
AT3G58450	1.88645	0.00546741	Adenine nucleotide alpha hydrolases-like superfamily protein
AT3G61898	1.88358	0.00113866	unknown protein
AT1G52130	1.84837	0.00137867	Mannose-binding lectin superfamily protein
AT2G43620	1.84663	4.29002e-05	Chitinase family protein
AT4G13390	1.84536	0.00300324	Proline-rich extensin-like family protein
AT4G18422	1.81163	1.2307e-15	unknown protein
AT5G65165	1.80885	0.00514858	succinate dehydrogenase 2-3
AT4G36230	1.79528	0.0249636	unknown protein
AT2G32680	1.79193	0.021982	receptor like protein 23
AT5G17220	1.79085	1.51238e-22	glutathione S-transferase phi 12
AT1G68250	1.78962	6.64478e-07	unknown protein
AT2G26380	1.78509	0.00273014	Leucine-rich repeat (LRR) family protein
AT1G21240	1.78141	0.000301288	wall associated kinase 3
AT5G37450	1.76226	0.00187788	Leucine-rich repeat protein kinase family protein
AT4G14090	1.75961	9.94346e-18	UDP-Glycosyltransferase superfamily protein
AT2G29430	1.75266	0.0248232	Family of unknown function (DUF572)
AT5G25110	1.75016	4.38978e-68	CBL-interacting protein kinase 25
AT3G48850	1.74339	4.38102e-08	phosphate transporter 3;2
AT1G35230	1.73909	0.000359718	arabinogalactan protein 5
AT2G36970	1.72093	5.52783e-13	UDP-Glycosyltransferase superfamily protein
AT3G23120	1.71888	0.000478209	receptor like protein 38
AT3G12580	1.71516	2.86155e-72	heat shock protein 70
AT3G59010	1.71391	3.18687e-11	pectin methylesterase 61
AT5G22470	1.70545	1.92381e-07	NAD+ ADP-ribosyltransferases;NAD+ ADP-ribosyltransferases
AT3G09640	1.69845	0.0375637	ascorbate peroxidase 2
AT5G46890	1.69233	0.0264787	Bifunctional inhibitor/lipid-transfer protein/seed storage 2S albumin superfamily protein
AT4G22080	1.67586	0.0452766	root hair specific 14
AT1G14520	1.67512	6.64455e-37	myo-inositol oxygenase 1
AT1G80130	1.67195	1.69733e-18	Tetratricopeptide repeat (TPR)-like superfamily protein
AT5G40420	1.67005	0.0406361	oleosin 2
AT2G46950	1.66735	2.03152e-08	cytochrome P450, family 709, subfamily B, polypeptide 2
AT3G17520	1.66569	2.68734e-17	Late embryogenesis abundant protein (LEA) family protein
AT1G02310	1.65381	1.06903e-16	Glycosyl hydrolase superfamily protein
AT5G11990	1.65168	0.0216584	proline-rich family protein
AT1G72540	1.64568	0.000194013	Protein kinase superfamily protein
AT5G39720	1.64288	0.00790792	avirulence induced gene 2 like protein
AT1G52040	1.64177	1.02528e-06	myrosinase-binding protein 1
AT3G47675	1.6405	6.17122e-06	unknown protein
AT5G60100	1.63763	6.66064e-09	pseudo-response regulator 3
AT3G56980	1.63286	3.11695e-10	basic helix-loop-helix (bHLH) DNA-binding superfamily protein
AT1G73810	1.63221	1.58023e-08	Core-2/I-branching beta-1,6-N-acetylglucosaminyltransferase family protein
AT5G53660	1.62972	1.68851e-13	growth-regulating factor 7
AT1G17744	1.62965	1.53219e-32	unknown protein
AT5G52760	1.62093	0.000920777	Copper transport protein family
AT5G04660	1.6186	4.81569e-22	cytochrome P450, family 77, subfamily A, polypeptide 4
AT2G43570	1.61762	1.01265e-21	chitinase, putative
AT5G46610	1.61465	0.000626574	Aluminium activated malate transporter family protein
AT1G02230	1.60171	0.00121129	NAC domain containing protein 4
AT1G72100	1.60134	9.84947e-10	late embryogenesis abundant domain-containing protein / LEA domain-containing protein
AT5G50820	1.60018	0.000697625	NAC domain containing protein 97
AT2G46660	1.59778	6.15481e-13	cytochrome P450, family 78, subfamily A, polypeptide 6
AT1G13480	1.58696	0.0326538	Protein of unknown function (DUF1262)
AT5G62480	1.58637	7.39681e-19	glutathione S-transferase tau 9
AT5G28510	1.57981	0.0484389	beta glucosidase 24
AT1G24020	1.57677	1.30285e-15	MLP-like protein 423
AT3G26840	1.57621	1.44597e-14	Esterase/lipase/thioesterase family protein
AT1G04560	1.57129	7.42792e-12	AWPM-19-like family protein
AT1G79110	1.56627	4.33264e-28	zinc ion binding
AT5G04150	1.55651	0.0012951	basic helix-loop-helix (bHLH) DNA-binding superfamily protein
AT2G29350	1.55389	0.00220599	senescence-associated gene 13
AT4G36240	1.55384	6.72067e-28	GATA transcription factor 7
AT1G61800	1.55063	2.38769e-06	glucose-6-phosphate/phosphate translocator 2
AT5G07330	1.54184	3.88239e-05	unknown protein
AT2G25820	1.53891	0.017601	Integrase-type DNA-binding superfamily protein
AT3G30210	1.53672	0.0268857	myb domain protein 121
AT2G25160	1.53377	0.0286764	cytochrome P450, family 82, subfamily F, polypeptide 1
AT5G04010	1.53335	1.0865e-06	F-box family protein
AT1G30190	1.53036	5.37653e-07	unknown protein
AT5G50160	1.52971	3.59572e-19	ferric reduction oxidase 8
AT5G15500	1.52429	8.35858e-26	Ankyrin repeat family protein
AT1G17745	1.51902	5.86638e-40	D-3-phosphoglycerate dehydrogenase
AT3G29670	1.51277	5.72798e-05	HXXXD-type acyl-transferase family protein
AT3G11480	1.51273	0.00239248	S-adenosyl-L-methionine-dependent methyltransferases superfamily protein
AT4G02280	1.50949	8.57377e-38	sucrose synthase 3
AT4G18660	1.50805	0.0245926	unknown protein
AT3G55500	1.50789	4.59418e-09	expansin A16
AT3G25060	1.50475	0.00764407	Tetratricopeptide repeat (TPR)-like superfamily protein
AT5G66110	1.49867	1.23899e-06	Heavy metal transport/detoxification superfamily protein
AT4G25010	1.49567	0.0375514	Nodulin MtN3 family protein
AT5G05250	1.48114	5.40376e-17	unknown protein
AT5G22794	1.48098	0.00805513	unknown protein
AT3G48020	1.47875	1.36079e-17	unknown protein
AT4G22880	1.47191	3.38748e-17	leucoanthocyanidin dioxygenase
AT1G31690	1.47056	2.6323e-10	Copper amine oxidase family protein
AT4G09600	1.46943	1.56356e-14	GAST1 protein homolog 3
AT3G26960	1.46771	0.000902982	Pollen Ole e 1 allergen and extensin family protein
AT4G10500	1.46457	0.000116807	2-oxoglutarate (2OG) and Fe(II)-dependent oxygenase superfamily protein
AT2G41240	1.45544	8.04215e-10	basic helix-loop-helix protein 100
AT1G48000	1.45479	9.09677e-06	myb domain protein 112
AT5G44310	1.45198	2.7364e-09	Late embryogenesis abundant protein (LEA) family protein
AT1G15550	1.45116	2.27269e-18	gibberellin 3-oxidase 1
AT3G50440	1.44903	9.49396e-19	methyl esterase 10
AT1G21250	1.44737	6.92702e-09	cell wall-associated kinase
AT4G24000	1.43745	2.24767e-41	cellulose synthase like G2
AT5G23750	1.43722	1.43511e-24	Remorin family protein
AT3G22840	1.42928	1.64322e-19	Chlorophyll A-B binding family protein
AT4G15720	1.42811	0.0234307	Tetratricopeptide repeat (TPR)-like superfamily protein
AT1G28660	1.42606	0.00185452	GDSL-like Lipase/Acylhydrolase superfamily protein
AT4G33040	1.42214	1.57071e-19	Thioredoxin superfamily protein
AT5G57760	1.41327	3.80961e-05	unknown protein
AT5G61290	1.40402	4.24988e-09	Flavin-binding monooxygenase family protein
AT4G19680	1.40345	0.0432604	iron regulated transporter 2
AT5G40800	1.3896	1.58896e-08	unknown protein
AT2G18050	1.38647	6.65701e-31	histone H1-3
AT4G39210	1.38252	1.02867e-31	Glucose-1-phosphate adenylyltransferase family protein
AT3G09950	1.3818	0.0161152	unknown protein
AT1G03495	1.38035	9.60281e-20	HXXXD-type acyl-transferase family protein
AT1G21460	1.37014	2.91457e-48	Nodulin MtN3 family protein
AT2G40170	1.36336	1.91195e-06	Stress induced protein
AT2G23170	1.35878	1.04936e-13	Auxin-responsive GH3 family protein
AT2G26695	1.35866	0.00268743	Ran BP2/NZF zinc finger-like superfamily protein
AT5G23220	1.3545	0.000254673	nicotinamidase 3
AT1G78860	1.34734	7.13438e-11	D-mannose binding lectin protein with Apple-like carbohydrate-binding domain
AT5G43840	1.34363	1.11693e-06	heat shock transcription factor A6A
AT1G26420	1.34333	0.000524482	FAD-binding Berberine family protein
AT4G23410	1.3403	1.93336e-06	tetraspanin5
AT1G60750	1.33878	0.00418323	NAD(P)-linked oxidoreductase superfamily protein
AT2G16990	1.33767	3.29172e-06	Major facilitator superfamily protein
AT4G14400	1.33555	0.00273081	ankyrin repeat family protein
AT3G57780	1.33553	2.04104e-15	unknown protein
AT5G59650	1.3348	0.00151477	Leucine-rich repeat protein kinase family protein
AT3G09405	1.33141	0.0244679	Pectinacetylesterase family protein
AT1G52400	1.33117	1.58138e-10	beta glucosidase 18
AT5G55750	1.33056	0.0166243	hydroxyproline-rich glycoprotein family protein
AT1G03940	1.32738	1.48417e-13	HXXXD-type acyl-transferase family protein
AT3G45290	1.32388	0.00050926	Seven transmembrane MLO family protein
AT5G11110	1.32343	5.85724e-18	sucrose phosphate synthase 2F
AT2G01200	1.32231	0.00255955	indole-3-acetic acid inducible 32
AT1G75900	1.32182	1.28078e-17	GDSL-like Lipase/Acylhydrolase superfamily protein
AT2G30550	1.32099	1.26489e-38	alpha/beta-Hydrolases superfamily protein
AT5G13320	1.3186	1.26299e-06	Auxin-responsive GH3 family protein
AT2G38920	1.318	0.00139236	SPX (SYG1/Pho81/XPR1) domain-containing protein / zinc finger (C3HC4-type RING finger) protein-related
AT3G23110	1.31724	0.0110546	receptor like protein 37
AT5G62490	1.31422	2.88017e-13	HVA22 homologue B
AT2G29525	1.31348	2.01809e-07	Arabidopsis Inositol phosphorylceramide synthase 3
AT2G21590	1.31252	3.97894e-29	Glucose-1-phosphate adenylyltransferase family protein
AT1G75600	1.31066	0.0360405	Histone superfamily protein
AT2G34925	1.31026	0.0357474	CLAVATA3/ESR-RELATED 42
AT2G46430	1.30855	6.33979e-06	cyclic nucleotide gated channel 3
AT4G25000	1.30462	3.63699e-06	alpha-amylase-like
AT4G15230	1.30172	0.0005835	pleiotropic drug resistance 2
AT4G17470	1.30008	3.36596e-11	alpha/beta-Hydrolases superfamily protein
AT3G21520	1.29815	0.0382951	DUF679 domain membrane protein 1
AT3G27900	1.29531	0.0459885	Protein of unknown function (DUF1184)
AT1G68570	1.29377	2.59736e-33	Major facilitator superfamily protein
AT4G29700	1.2863	6.27001e-09	Alkaline-phosphatase-like family protein
AT3G18610	1.28499	0.00745062	nucleolin like 2
AT4G02940	1.279	7.83776e-34	oxidoreductase, 2OG-Fe(II) oxygenase family protein
AT2G36390	1.2638	3.0566e-08	starch branching enzyme 2.1
AT1G52410	1.2617	1.81526e-10	TSK-associating protein 1
AT1G23020	1.258	4.87015e-15	ferric reduction oxidase 3
AT4G21910	1.257	1.39486e-24	MATE efflux family protein
AT1G75880	1.25458	5.04644e-08	SGNH hydrolase-type esterase superfamily protein
AT3G56450	1.25322	0.0103223	alpha-soluble NSF attachment protein 1
AT1G74650	1.25289	0.000428495	myb domain protein 31
AT3G08860	1.24969	3.2481e-06	PYRIMIDINE 4
AT2G46940	1.2464	3.2127e-05	unknown protein
AT1G02700	1.24371	3.73593e-05	unknown protein
AT5G42510	1.24262	7.09629e-05	Disease resistance-responsive (dirigent-like protein) family protein
AT5G10760	1.23664	0.039471	Eukaryotic aspartyl protease family protein
AT2G41090	1.23662	0.00687213	Calcium-binding EF-hand family protein
AT4G15530	1.23621	2.88749e-24	pyruvate orthophosphate dikinase
AT1G02930	1.2362	1.4501e-06	glutathione S-transferase 6
AT1G78172	1.23579	0.027788	unknown protein
AT3G24360	1.23028	0.000790503	ATP-dependent caseinolytic (Clp) protease/crotonase family protein
AT4G01010	1.22791	8.00025e-06	cyclic nucleotide-gated channel 13
AT2G17650	1.22791	1.87605e-05	AMP-dependent synthetase and ligase family protein
AT2G44880	1.22751	0.037518	Pentatricopeptide repeat (PPR-like) superfamily protein
AT1G24070	1.22607	6.85926e-07	cellulose synthase-like A10
AT5G61940	1.22456	0.00128447	Ubiquitin carboxyl-terminal hydrolase-related protein
AT2G22730	1.22449	0.00872814	Major facilitator superfamily protein
AT5G23660	1.22174	1.68642e-23	homolog of Medicago truncatula MTN3
AT5G46730	1.2174	1.0145e-05	glycine-rich protein
AT2G21510	1.21571	1.94536e-05	DNAJ heat shock N-terminal domain-containing protein
AT1G15960	1.2147	2.04504e-09	NRAMP metal ion transporter 6
AT5G57770	1.21272	0.000441086	Plant protein of unknown function (DUF828) with plant pleckstrin homology-like region
AT4G31860	1.21194	4.18732e-11	Protein phosphatase 2C family protein
AT2G47015	1.20872	1.30491e-10	MIR408; miRNA
AT5G42800	1.20865	1.45101e-10	dihydroflavonol 4-reductase
AT2G30750	1.20854	0.00141108	cytochrome P450, family 71, subfamily A, polypeptide 12
AT3G12960	1.20595	0.00710925	unknown protein
AT3G57680	1.20454	4.26529e-05	Peptidase S41 family protein
AT5G60020	1.20424	7.78082e-18	laccase 17
AT5G09640	1.2028	0.0291586	serine carboxypeptidase-like 19
AT5G37670	1.20227	0.00121144	HSP20-like chaperones superfamily protein
AT1G35720	1.19933	1.85874e-21	annexin 1
AT4G13840	1.19775	1.98712e-16	HXXXD-type acyl-transferase family protein
AT4G39700	1.19337	0.00830522	Heavy metal transport/detoxification superfamily protein
AT2G30766	1.1929	5.07331e-06	unknown protein
AT3G23450	1.18947	4.41348e-07	unknown protein
AT5G49190	1.1881	0.018826	sucrose synthase 2
AT5G47500	1.18745	0.00143844	Pectin lyase-like superfamily protein
AT2G45220	1.18701	9.50733e-05	Plant invertase/pectin methylesterase inhibitor superfamily
AT1G54020	1.18649	8.94687e-05	GDSL-like Lipase/Acylhydrolase superfamily protein
AT2G03500	1.18383	4.50182e-06	Homeodomain-like superfamily protein
AT3G15990	1.18067	3.05341e-08	sulfate transporter 3;4
AT1G78170	1.17788	8.58322e-11	unknown protein
AT4G35190	1.17501	3.08104e-10	Putative lysine decarboxylase family protein
AT3G57010	1.17426	1.66427e-30	Calcium-dependent phosphotriesterase superfamily protein
AT1G54160	1.17203	7.69981e-27	nuclear factor Y, subunit A5
AT2G40475	1.16922	2.87945e-11	unknown protein
AT1G72720	1.16673	0.000902893	Protein of unknown function (DUF3511)
AT1G26250	1.16627	7.65615e-07	Proline-rich extensin-like family protein
AT1G07550	1.16603	0.0224664	Leucine-rich repeat protein kinase family protein
AT2G20560	1.16529	2.03693e-30	DNAJ heat shock family protein
AT3G61810	1.16518	0.000537939	Glycosyl hydrolase family 17 protein
AT2G34150	1.1631	0.000218987	SCAR family protein
AT4G34560	1.16162	1.20222e-06	unknown protein
AT5G24780	1.1578	1.8674e-08	vegetative storage protein 1
AT4G01985	1.15755	0.00019651	unknown protein
AT1G45616	1.15745	0.0215125	receptor like protein 6
AT2G22970	1.15336	2.7356e-17	serine carboxypeptidase-like 11
AT3G21270	1.14953	8.84368e-25	DOF zinc finger protein 2
AT5G50930	1.14823	0.0211764	Histone superfamily protein
AT4G30740	1.14777	0.00203914	unknown protein
AT3G22560	1.14571	6.4706e-07	Acyl-CoA N-acyltransferases (NAT) superfamily protein
AT1G31430	1.14492	0.000145299	Pentatricopeptide repeat (PPR-like) superfamily protein
AT5G02480	1.14192	3.23308e-34	HSP20-like chaperones superfamily protein
AT1G53070	1.14179	1.29736e-08	Legume lectin family protein
AT4G25760	1.14103	0.00943989	glutamine dumper 2
AT2G27389	1.13996	0.0119764	unknown protein
AT4G04750	1.13942	3.25115e-14	Major facilitator superfamily protein
AT2G24850	1.13871	0.00212958	tyrosine aminotransferase 3
AT3G48830	1.13528	1.50518e-12	polynucleotide adenylyltransferase family protein / RNA recognition motif (RRM)-containing protein
AT5G02190	1.13206	0.000518979	Eukaryotic aspartyl protease family protein
AT4G30830	1.12877	0.00391938	Protein of unknown function, DUF593
AT1G06760	1.12707	1.50599e-17	winged-helix DNA-binding transcription factor family protein
AT3G22830	1.12695	2.55055e-36	heat shock transcription factor A6B
AT5G59600	1.12479	0.00886733	Tetratricopeptide repeat (TPR)-like superfamily protein
AT4G31650	1.12406	4.0852e-06	Transcriptional factor B3 family protein
AT1G27030	1.12404	4.34712e-15	unknown protein
AT5G55340	1.12314	0.00285251	MBOAT (membrane bound O-acyl transferase) family protein
AT5G52300	1.12065	7.96551e-06	CAP160 protein
AT5G47550	1.1192	1.96641e-15	Cystatin/monellin superfamily protein
AT5G52390	1.1186	3.8709e-05	PAR1 protein
AT5G39220	1.11855	1.44604e-07	alpha/beta-Hydrolases superfamily protein
AT3G27060	1.11733	1.84094e-11	Ferritin/ribonucleotide reductase-like family protein
AT3G48340	1.1169	0.00979036	Cysteine proteinases superfamily protein
AT1G29500	1.11678	1.79737e-05	SAUR-like auxin-responsive protein family
AT1G29395	1.11296	6.41347e-35	COLD REGULATED 314 INNER MEMBRANE 1
AT5G42290	1.11234	9.47161e-07	transcription activator-related
AT4G33270	1.10739	2.47218e-06	Transducin family protein / WD-40 repeat family protein
AT3G10280	1.10705	0.000688799	3-ketoacyl-CoA synthase 14
AT1G53080	1.10641	0.00530168	Legume lectin family protein
AT5G40790	1.10513	5.57219e-07	unknown protein
AT1G16820	1.10265	0.023013	vacuolar ATP synthase catalytic subunit-related / V-ATPase-related / vacuolar proton pump-related
AT3G27250	1.10207	1.0756e-13	unknown protein
AT2G25590	1.10157	0.0159764	Plant Tudor-like protein
AT3G43340	1.10141	0.0180559	Pseudouridine synthase family protein
AT2G25000	1.10138	2.14771e-05	WRKY DNA-binding protein 60
AT2G43465	1.10131	0.00131987	RNA-binding ASCH domain protein
AT3G20810	1.10022	2.34587e-08	2-oxoglutarate (2OG) and Fe(II)-dependent oxygenase superfamily protein
AT3G13784	1.09995	3.96854e-06	cell wall invertase 5
AT1G66830	1.09758	1.27116e-06	Leucine-rich repeat protein kinase family protein
AT3G28220	1.09297	1.49882e-06	TRAF-like family protein
AT5G48920	1.09293	0.000804346	tracheary element differentiation-related 7
AT3G01420	1.09281	2.00087e-06	Peroxidase superfamily protein
AT4G34588	1.09185	5.74648e-28	conserved peptide upstream open reading frame 2
AT4G34590	1.09185	5.74648e-28	G-box binding factor 6
AT5G04200	1.09155	5.7688e-05	metacaspase 9
AT3G51240	1.09112	5.76749e-17	flavanone 3-hydroxylase
AT4G21840	1.09082	0.0212762	methionine sulfoxide reductase B8
AT1G47980	1.09056	0.048045	unknown protein
AT4G33260	1.08944	9.09157e-06	Transducin family protein / WD-40 repeat family protein
AT1G01250	1.08777	6.22789e-05	Integrase-type DNA-binding superfamily protein
AT4G34950	1.08173	2.54881e-09	Major facilitator superfamily protein
AT5G22460	1.07375	3.77358e-14	alpha/beta-Hydrolases superfamily protein
AT4G01080	1.0722	0.000847816	TRICHOME BIREFRINGENCE-LIKE 26
AT1G14920	1.07208	5.02486e-10	GRAS family transcription factor family protein
AT5G26660	1.07055	0.0456135	myb domain protein 86
AT4G24410	1.06949	0.0089616	unknown protein
AT5G01300	1.06899	3.77819e-15	PEBP (phosphatidylethanolamine-binding protein) family protein
AT2G46870	1.06709	3.99997e-05	AP2/B3-like transcriptional factor family protein
AT5G01810	1.06551	5.70897e-24	CBL-interacting protein kinase 15
AT3G09550	1.06322	7.98911e-05	Ankyrin repeat family protein
AT3G59140	1.05741	9.1186e-12	multidrug resistance-associated protein 14
AT2G19310	1.05727	4.43609e-14	HSP20-like chaperones superfamily protein
AT1G12570	1.05415	0.000466827	Glucose-methanol-choline (GMC) oxidoreductase family protein
AT5G28010	1.05296	0.039202	Polyketide cyclase/dehydrase and lipid transport superfamily protein
AT2G29460	1.05275	1.35983e-11	glutathione S-transferase tau 4
AT3G11340	1.0522	1.31747e-09	UDP-Glycosyltransferase superfamily protein
AT1G49750	1.05176	0.000769632	Leucine-rich repeat (LRR) family protein
AT3G24890	1.05147	0.00694866	vesicle-associated membrane protein 728
AT1G35710	1.05037	0.000166517	Protein kinase family protein with leucine-rich repeat domain
AT5G45080	1.04902	0.000497948	phloem protein 2-A6
AT5G66780	1.04796	3.45631e-10	unknown protein
AT4G40010	1.04635	2.9575e-13	SNF1-related protein kinase 2.7
AT2G30770	1.04627	0.00226307	cytochrome P450, family 71, subfamily A, polypeptide 13
AT3G17130	1.04472	0.00112663	Plant invertase/pectin methylesterase inhibitor superfamily protein
AT5G13080	1.04421	0.00420515	WRKY DNA-binding protein 75
AT5G53450	1.04235	2.55379e-11	OBP3-responsive gene 1
AT3G14450	1.04132	7.92875e-07	CTC-interacting domain 9
AT5G61270	1.04129	9.88333e-07	phytochrome-interacting factor7
AT5G06090	1.03942	0.0278736	glycerol-3-phosphate acyltransferase 7
AT5G49900	1.03724	1.39907e-10	Beta-glucosidase, GBA2 type family protein
AT3G46250	1.03695	0.041629	pseudogene
AT4G32510	1.03635	0.00360943	HCO3- transporter family
AT1G79900	1.03177	4.15502e-11	Mitochondrial substrate carrier family protein
AT2G46720	1.03146	0.000406144	3-ketoacyl-CoA synthase 13
AT4G09020	1.03062	3.87131e-06	isoamylase 3
AT4G00970	1.03007	0.0292432	cysteine-rich RLK (RECEPTOR-like protein kinase) 41
AT5G07400	1.02998	1.26396e-05	forkhead-associated domain-containing protein / FHA domain-containing protein
AT1G77120	1.02952	5.13888e-24	alcohol dehydrogenase 1
AT2G35070	1.02941	5.96396e-18	unknown protein
AT1G17020	1.02916	6.52384e-11	senescence-related gene 1
AT1G78850	1.02907	2.77334e-18	D-mannose binding lectin protein with Apple-like carbohydrate-binding domain
AT1G47600	1.02675	0.0111112	beta glucosidase 34
AT1G76470	1.02539	0.0398446	NAD(P)-binding Rossmann-fold superfamily protein
AT3G49110	1.0243	2.60224e-15	peroxidase CA
AT2G04190	1.02071	0.0236633	TRAF-like family protein
AT1G66890	1.01811	3.12203e-08	unknown protein
AT3G18580	1.01711	5.19006e-05	Nucleic acid-binding, OB-fold-like protein
AT5G20630	1.01668	8.05177e-05	germin 3
AT4G33810	1.01666	0.00116545	Glycosyl hydrolase superfamily protein
AT3G03680	1.01453	2.36327e-12	C2 calcium/lipid-binding plant phosphoribosyltransferase family protein
AT1G16850	1.01443	9.37937e-24	unknown protein
AT1G32350	1.01343	0.0475525	alternative oxidase 1D
AT5G18430	1.01236	0.010275	GDSL-like Lipase/Acylhydrolase superfamily protein
AT1G62914	1.01076	6.3982e-06	pentatricopeptide (PPR) repeat-containing protein
AT1G67510	1.00841	2.21028e-05	Leucine-rich repeat protein kinase family protein
AT5G06839	1.00708	0.00460917	bZIP transcription factor family protein
AT5G64510	1.00624	0.0132519	unknown protein
AT3G18000	1.00405	3.17241e-08	S-adenosyl-L-methionine-dependent methyltransferases superfamily protein
AT3G17998	1.00405	3.17241e-08	conserved peptide upstream open reading frame 30
AT2G01430	1.00366	0.0459997	homeobox-leucine zipper protein 17
AT1G63250	1.00164	6.07676e-07	DEA(D/H)-box RNA helicase family protein

## Sheet: downregulated
Supplementary Data 3. List of up- or downregulated genes in the raf18/20/24 mutant plants subjected to dehydration for 5 h.
AGI	log fold-change	adj_pvalue	annotation
AT2G11405	-7.26337	2.24013e-14	unknown protein
AT2G20880	-5.98085	3.71996e-200	Integrase-type DNA-binding superfamily protein
AT1G16270	-5.94828	3.17582e-197	Protein kinase superfamily protein with octicosapeptide/Phox/Bem1p domain
AT5G10250	-5.68808	0.000553436	Phototropic-responsive NPH3 family protein
AT3G14025	-5.5081	0.000348785	pseudogene
AT1G18835	-5.40355	0.000985315	mini zinc finger
AT4G08093	-5.34456	1.119e-16	pseudogene
AT2G15020	-5.2233	6.05315e-50	unknown protein
AT2G18810	-5.03929	0.00721741	Domain of unknown function (DUF313)
AT5G06920	-5.02958	0.00837948	FASCICLIN-like arabinogalactan protein 21 precursor
AT1G74480	-5.00059	0.0388388	RWP-RK domain-containing protein
AT4G28140	-4.86006	4.45086e-84	Integrase-type DNA-binding superfamily protein
AT2G03960	-4.73429	0.0310617	pseudogene
AT5G07530	-4.72501	0.0192533	glycine rich protein 17
AT1G65870	-4.72487	0.0188387	Disease resistance-responsive (dirigent-like protein) family protein
AT1G01150	-4.72429	0.0189573	Homeodomain-like protein with RING/FYVE/PHD-type zinc finger domain
AT2G39975	-4.72424	0.0191642	unknown protein
AT1G29460	-4.72414	0.0192843	SAUR-like auxin-responsive protein family
AT3G46310	-4.72393	0.0204104	unknown protein
AT3G29635	-4.72265	0.0200215	HXXXD-type acyl-transferase family protein
AT1G31140	-4.53959	0.0335615	GORDITA
AT4G10160	-4.53958	0.0336727	RING/U-box superfamily protein
AT1G50690	-4.53956	0.0336468	Cystatin/monellin superfamily protein
AT1G24010	-4.53776	0.0354327	Polyketide cyclase/dehydrase and lipid transport superfamily protein
AT1G65490	-4.46492	8.54833e-34	unknown protein
AT5G49730	-4.26592	1.72781e-176	ferric reduction oxidase 6
AT1G70110	-4.21957	4.50531e-05	Concanavalin A-like lectin protein kinase family protein
AT1G20070	-4.14949	9.29926e-247	unknown protein
AT5G49740	-4.04353	1.41124e-141	ferric reduction oxidase 7
AT2G30830	-4.0264	1.60254e-18	2-oxoglutarate (2OG) and Fe(II)-dependent oxygenase superfamily protein
AT1G73870	-3.98245	3.97412e-60	B-box type zinc finger protein with CCT domain
AT1G51780	-3.84284	1.04055e-21	IAA-leucine resistant (ILR)-like gene 5
AT5G48490	-3.75948	1.67396e-22	Bifunctional inhibitor/lipid-transfer protein/seed storage 2S albumin superfamily protein
AT4G17340	-3.75474	2.58268e-209	tonoplast intrinsic protein 2;2
AT2G37180	-3.69179	5.41452e-138	Aquaporin-like superfamily protein
AT4G01023	-3.60952	3.70167e-05	RING/U-box superfamily protein
AT5G15110	-3.59072	0.0152661	Pectate lyase family protein
AT4G16915	-3.57191	0.00647675	unknown protein
AT3G13898	-3.57027	0.0107094	unknown protein
AT1G54760	-3.46825	0.0349804	AGAMOUS-like 85
AT1G08135	-3.45219	0.0202046	cation/H+ exchanger 6B
AT3G14140	-3.45075	0.012936	2-oxoglutarate-dependent dioxygenase family protein
AT2G21237	-3.44319	0.0235171	unknown protein
AT2G18300	-3.40709	1.06249e-26	basic helix-loop-helix (bHLH) DNA-binding superfamily protein
AT4G35720	-3.39067	2.68392e-40	Arabidopsis protein of unknown function (DUF241)
AT3G23880	-3.33603	9.47497e-11	F-box and associated interaction domains-containing protein
AT4G25470	-3.33409	1.96711e-16	C-repeat/DRE binding factor 2
AT5G41030	-3.31234	0.0319965	TCP family transcription factor
AT2G38220	-3.30101	0.000432014	RING/U-box superfamily protein
AT5G04190	-3.29831	0.000490346	phytochrome kinase substrate 4
AT3G50560	-3.28928	4.95661e-06	NAD(P)-binding Rossmann-fold superfamily protein
AT2G15080	-3.25072	7.0575e-13	receptor like protein 19
AT2G35150	-3.25022	3.3419e-08	EXORDIUM like 1
AT1G68350	-3.1724	1.31617e-11	unknown protein
AT4G19940	-3.16951	0.0481443	F-box and associated interaction domains-containing protein
AT5G06520	-3.15716	1.51404e-07	SWAP (Suppressor-of-White-APricot)/surp domain-containing protein
AT2G37170	-3.15571	3.97407e-146	plasma membrane intrinsic protein 2
AT4G33666	-3.15101	8.28264e-73	unknown protein
AT5G02020	-3.15003	8.28264e-73	unknown protein
AT1G77960	-3.14182	1.97178e-05	unknown protein
AT1G66220	-3.12618	0.00217736	Subtilase family protein
AT5G11820	-3.12479	0.00144431	Plant self-incompatibility protein S1 family
AT5G59040	-3.10099	0.000277225	copper transporter 3
AT5G25600	-3.07903	1.48678e-14	unknown protein
AT1G32910	-3.03219	0.00490633	HXXXD-type acyl-transferase family protein
AT4G31760	-3.02549	1.72252e-12	Peroxidase superfamily protein
AT3G22961	-3.02428	0.0022032	Paired amphipathic helix (PAH2) superfamily protein
AT2G36590	-2.99616	7.59815e-35	proline transporter 3
AT1G07450	-2.94911	2.4087e-06	NAD(P)-binding Rossmann-fold superfamily protein
AT5G59080	-2.94089	1.37581e-22	unknown protein
AT1G02460	-2.9274	1.9083e-16	Pectin lyase-like superfamily protein
AT5G38750	-2.91837	0.0110627	asparaginyl-tRNA synthetase family
AT1G80330	-2.91546	0.0101372	gibberellin 3-oxidase 4
AT3G53420	-2.90561	1.81648e-117	plasma membrane intrinsic protein 2A
AT1G19610	-2.88632	0.00129911	Arabidopsis defensin-like protein
AT3G06070	-2.86873	1.78927e-14	unknown protein
AT4G23496	-2.82149	7.50958e-09	SPIRAL1-like5
AT3G11325	-2.81744	0.00441479	Phospholipid/glycerol acyltransferase family protein
AT1G15990	-2.80816	0.00634874	cyclic nucleotide gated channel 7
AT5G55800	-2.80731	0.00265318	Cysteine/Histidine-rich C1 domain family protein
AT1G71690	-2.80591	0.0115842	Protein of unknown function (DUF579)
AT4G38410	-2.80564	7.53305e-22	Dehydrin family protein
AT5G49360	-2.79302	1.76104e-44	beta-xylosidase 1
AT4G13280	-2.77215	5.96405e-06	terpenoid synthase 12
AT4G31740	-2.76807	5.24523e-05	Sec1/munc18-like (SM) proteins superfamily
AT4G14060	-2.76407	1.31673e-14	Polyketide cyclase/dehydrase and lipid transport superfamily protein
AT1G75470	-2.75801	1.17685e-06	purine permease 15
AT4G28150	-2.7539	1.03643e-19	Protein of unknown function (DUF789)
AT1G75490	-2.74511	6.21729e-05	Integrase-type DNA-binding superfamily protein
AT3G26240	-2.7404	5.48047e-66	Cysteine/Histidine-rich C1 domain family protein
AT2G20700	-2.73125	0.00644356	LORELEI-LIKE-GPI ANCHORED PROTEIN 2
AT2G21200	-2.73068	3.08691e-06	SAUR-like auxin-responsive protein family
AT1G01390	-2.72091	3.60293e-06	UDP-Glycosyltransferase superfamily protein
AT2G41260	-2.71026	0.0161566	glycine-rich protein / late embryogenesis abundant protein (M17)
AT3G62670	-2.70207	0.0188467	response regulator 20
AT1G48660	-2.69075	2.19847e-09	Auxin-responsive GH3 family protein
AT1G01030	-2.68971	4.00863e-38	AP2/B3-like transcriptional factor family protein
AT5G47850	-2.68942	0.0218259	CRINKLY4 related 4
AT1G63030	-2.68869	0.000468881	Integrase-type DNA-binding superfamily protein
AT1G78710	-2.68826	0.0199269	TRICHOME BIREFRINGENCE-LIKE 42
AT5G53040	-2.68651	0.0172633	RWP-RK domain-containing protein
AT3G27480	-2.68634	0.0170461	Cysteine/Histidine-rich C1 domain family protein
AT2G36830	-2.65176	1.20073e-114	gamma tonoplast intrinsic protein
AT2G40610	-2.64516	4.82516e-12	expansin A8
AT5G65080	-2.63831	5.81266e-17	K-box region and MADS-box transcription factor family protein
AT4G36950	-2.61784	3.18361e-09	mitogen-activated protein kinase kinase kinase 21
AT1G10560	-2.60671	4.0532e-48	plant U-box 18
AT1G30250	-2.60272	1.03856e-27	unknown protein
AT5G27360	-2.59627	2.74411e-10	Major facilitator superfamily protein
AT4G29570	-2.59253	2.21932e-05	Cytidine/deoxycytidylate deaminase family protein
AT5G56100	-2.59064	4.86277e-38	glycine-rich protein / oleosin
AT3G27690	-2.56597	1.33204e-33	photosystem II light harvesting complex gene 2.3
AT3G21870	-2.56315	3.43862e-20	cyclin p2;1
AT1G52830	-2.55821	4.94971e-06	indole-3-acetic acid 6
AT1G51410	-2.55755	0.0324057	NAD(P)-binding Rossmann-fold superfamily protein
AT3G21890	-2.55469	8.25308e-21	B-box type zinc finger family protein
AT3G26320	-2.55439	0.0305616	cytochrome P450, family 71, subfamily B, polypeptide 36
AT3G11180	-2.55221	0.0301694	2-oxoglutarate (2OG) and Fe(II)-dependent oxygenase superfamily protein
AT5G46500	-2.54262	3.12584e-11	unknown protein
AT1G30260	-2.54101	1.55594e-43	unknown protein
AT1G07476	-2.53531	8.63705e-05	unknown protein
AT5G25130	-2.53391	1.97797e-51	cytochrome P450, family 71, subfamily B, polypeptide 12
AT2G40580	-2.52757	0.00847004	Protein kinase superfamily protein
AT4G18395	-2.51747	0.00397451	unknown protein
AT5G28030	-2.51701	1.67106e-10	L-cysteine desulfhydrase 1
AT5G28650	-2.5168	0.00356793	WRKY DNA-binding protein 74
AT1G68200	-2.50481	0.00020739	Zinc finger C-x8-C-x5-C-x3-H type family protein
AT3G22275	-2.49649	1.22814e-05	unknown protein
AT1G35140	-2.47254	5.33677e-16	Phosphate-responsive 1 family protein
AT3G52720	-2.45856	1.3647e-21	alpha carbonic anhydrase 1
AT3G28600	-2.45693	1.12718e-06	P-loop containing nucleoside triphosphate hydrolases superfamily protein
AT2G27420	-2.45214	2.97309e-05	Cysteine proteinases superfamily protein
AT5G05300	-2.43086	0.0187146	unknown protein
AT1G18990	-2.42515	5.17368e-13	Protein of unknown function, DUF593
AT5G10570	-2.42387	0.0134454	basic helix-loop-helix (bHLH) DNA-binding superfamily protein
AT1G70260	-2.41814	7.16654e-28	nodulin MtN21 /EamA-like transporter family protein
AT5G03930	-2.40656	0.0487867	unknown protein
AT3G57130	-2.40614	0.0481909	Ankyrin repeat family protein / BTB/POZ domain-containing protein
AT1G78220	-2.40601	0.0471751	general regulatory factor 13
AT4G01026	-2.40596	9.73018e-69	PYR1-like 7
AT5G60380	-2.39954	0.00013692	Protein of Unknown Function (DUF239)
AT5G14180	-2.39839	0.000574919	Myzus persicae-induced lipase 1
AT5G18300	-2.3733	0.00085198	NAC domain containing protein 88
AT3G61430	-2.3699	1.43226e-100	plasma membrane intrinsic protein 1A
AT5G17350	-2.36932	1.28257e-22	unknown protein
AT5G51720	-2.35787	1.79339e-14	2 iron, 2 sulfur cluster binding
AT3G06145	-2.35694	1.49882e-06	unknown protein
AT4G15248	-2.34371	4.03564e-10	B-box type zinc finger family protein
AT1G12610	-2.34062	8.1724e-05	Integrase-type DNA-binding superfamily protein
AT1G09157	-2.32923	0.000688256	Protein of unknown function (DUF679)
AT2G44810	-2.32192	0.0431177	alpha/beta-Hydrolases superfamily protein
AT5G15850	-2.31345	6.42442e-41	CONSTANS-like 1
AT5G06720	-2.31312	1.23048e-06	peroxidase 2
AT4G27220	-2.31151	0.0208069	NB-ARC domain-containing disease resistance protein
AT3G46090	-2.30915	0.0441689	C2H2 and C2HC zinc fingers superfamily protein
AT2G21480	-2.30898	0.0428655	Malectin/receptor-like protein kinase family protein
AT5G02760	-2.30513	2.71628e-09	Protein phosphatase 2C family protein
AT5G53200	-2.29984	0.00461991	Homeodomain-like superfamily protein
AT2G17940	-2.2992	0.0462141	Plant protein of unknown function (DUF827)
AT2G33260	-2.29308	3.07283e-06	Tryptophan/tyrosine permease
AT5G06980	-2.29298	7.66707e-61	unknown protein
AT1G49130	-2.2904	7.7405e-21	B-box type zinc finger protein with CCT domain
AT1G51900	-2.28604	0.0369385	Regulator of Vps4 activity in the MVB pathway protein
AT2G15880	-2.27821	6.40483e-21	Leucine-rich repeat (LRR) family protein
AT1G09350	-2.26977	9.24184e-14	galactinol synthase 3
AT5G56544	-2.26769	0.00128411	pseudogene
AT1G59171	-2.26495	0.00419615	Inositol-pentakisphosphate 2-kinase family protein
AT4G27654	-2.25944	2.48349e-10	unknown protein
AT2G32540	-2.25621	2.74576e-18	cellulose synthase-like B4
AT5G19190	-2.25479	1.01033e-20	unknown protein
AT4G15200	-2.24722	0.000167834	formin 3
AT5G66940	-2.24564	1.4698e-07	Dof-type zinc finger DNA-binding family protein
AT4G37800	-2.24469	1.78883e-36	xyloglucan endotransglucosylase/hydrolase 7
AT3G12320	-2.23738	2.68948e-52	unknown protein
AT4G02650	-2.23697	0.000832563	ENTH/ANTH/VHS superfamily protein
AT1G22690	-2.23263	7.68038e-32	Gibberellin-regulated family protein
AT1G62280	-2.2274	1.34143e-07	SLAC1 homologue 1
AT5G38700	-2.2132	7.48243e-07	unknown protein
AT3G26250	-2.21299	4.39738e-06	Cysteine/Histidine-rich C1 domain family protein
AT3G21860	-2.2035	0.0477347	SKP1-like 10
AT5G57260	-2.19851	0.0434593	cytochrome P450, family 71, subfamily B, polypeptide 10
AT2G44550	-2.1984	0.0402993	glycosyl hydrolase 9B10
AT3G55240	-2.19824	1.70548e-14	Plant protein 1589 of unknown function
AT3G46370	-2.19656	5.24523e-05	Leucine-rich repeat protein kinase family protein
AT4G26701	-2.1924	0.0365132	DNA binding;DNA topoisomerase type Is
AT4G26530	-2.18577	2.61127e-31	Aldolase superfamily protein
AT4G15210	-2.18313	6.66938e-10	beta-amylase 5
AT4G01030	-2.178	1.34501e-54	pentatricopeptide (PPR) repeat-containing protein
AT5G51190	-2.16781	1.03556e-08	Integrase-type DNA-binding superfamily protein
AT4G03505	-2.16369	0.0360405	unknown protein
AT1G52342	-2.15925	1.01492e-10	unknown protein
AT2G16230	-2.15364	0.000313034	O-Glycosyl hydrolases family 17 protein
AT1G36940	-2.14855	0.0130197	unknown protein
AT4G39500	-2.14836	0.0310638	cytochrome P450, family 96, subfamily A, polypeptide 11
AT1G70290	-2.14482	2.635e-55	trehalose-6-phosphatase synthase S8
AT1G28040	-2.14229	0.00627594	RING/U-box superfamily protein
AT1G62225	-2.14075	0.0138504	unknown protein
AT2G46130	-2.13635	0.000699141	WRKY DNA-binding protein 43
AT1G71890	-2.1355	1.27511e-14	Major facilitator superfamily protein
AT5G56880	-2.12718	1.8866e-06	unknown protein
AT3G26165	-2.12246	7.74119e-07	CYP71B18 (cytochrome P450
AT1G53890	-2.11937	2.1409e-14	Protein of unknown function (DUF567)
AT1G53870	-2.11937	2.1409e-14	Protein of unknown function (DUF567)
AT1G64500	-2.10176	7.63876e-22	Glutaredoxin family protein
AT4G25490	-2.09134	3.81443e-18	C-repeat/DRE binding factor 1
AT5G39995	-2.08086	0.0380802	pseudogene
AT3G28540	-2.08063	4.31475e-06	P-loop containing nucleoside triphosphate hydrolases superfamily protein
AT4G13395	-2.07957	2.31211e-11	ROTUNDIFOLIA like 12
AT4G36850	-2.07763	5.99903e-25	PQ-loop repeat family protein / transmembrane family protein
AT1G32375	-2.06818	0.00963674	F-box/RNI-like/FBD-like domains-containing protein
AT1G20120	-2.06117	5.77023e-09	GDSL-like Lipase/Acylhydrolase superfamily protein
AT3G55210	-2.06072	0.0398513	NAC domain containing protein 63
AT1G65210	-2.05983	0.0424266	Galactose-binding protein
AT3G14880	-2.05773	4.96386e-05	unknown protein
AT1G06970	-2.05564	0.0209214	cation/hydrogen exchanger 14
AT3G17220	-2.0549	0.0378523	pectin methylesterase inhibitor 2
AT5G55720	-2.05204	0.0106069	Pectin lyase-like superfamily protein
AT4G27980	-2.05075	0.0258272	Domain of unknown function (DUF3444)
AT4G03400	-2.04977	4.26044e-49	Auxin-responsive GH3 family protein
AT4G12320	-2.0428	4.3795e-33	cytochrome P450, family 706, subfamily A, polypeptide 6
AT1G71030	-2.04057	8.40966e-35	MYB-like 2
AT3G63320	-2.03989	0.00073623	Protein phosphatase 2C family protein
AT4G19170	-2.03856	5.49263e-42	nine-cis-epoxycarotenoid dioxygenase 4
AT1G13650	-2.03585	2.22031e-11	unknown protein
AT1G71250	-2.01275	0.000212643	GDSL-like Lipase/Acylhydrolase superfamily protein
AT5G54170	-2.01221	3.36821e-36	Polyketide cyclase/dehydrase and lipid transport superfamily protein
AT4G13290	-2.00964	2.13275e-08	cytochrome P450, family 71, subfamily A, polypeptide 19
AT5G62280	-2.00439	3.01433e-06	Protein of unknown function (DUF1442)
AT2G23600	-1.99619	5.84583e-43	acetone-cyanohydrin lyase
AT1G11070	-1.99081	0.000427362	unknown protein
AT5G61070	-1.98944	0.0191872	histone deacetylase of the RPD3/HDA1 superfamily 18
AT1G05920	-1.9812	0.0176476	Domain of unknown function (DUF313)
AT2G40460	-1.97678	3.3239e-16	Major facilitator superfamily protein
AT2G20670	-1.97541	3.28685e-19	Protein of unknown function (DUF506)
AT4G18170	-1.97444	4.62712e-22	WRKY DNA-binding protein 28
AT3G09032	-1.97207	6.12004e-17	unknown protein
AT4G18195	-1.97013	0.000517063	purine permease 8
AT1G73750	-1.96776	3.59285e-24	Uncharacterised conserved protein UCP031088, alpha/beta hydrolase
AT2G25200	-1.96587	1.53206e-07	Plant protein of unknown function (DUF868)
AT1G27160	-1.96581	0.0399585	valyl-tRNA synthetase / valine--tRNA ligase-related
AT5G53980	-1.96358	0.0327501	homeobox protein 52
AT1G20065	-1.96351	0.0339635	unknown protein
AT4G37990	-1.96316	0.00281275	elicitor-activated gene 3-2
AT1G09950	-1.96139	2.24e-30	RESPONSE TO ABA AND SALT 1
AT2G02700	-1.94926	0.00271435	Cysteine/Histidine-rich C1 domain family protein
AT1G70700	-1.94364	1.70439e-24	TIFY domain/Divergent CCT motif family protein
AT2G32550	-1.94216	0.00388313	Cell differentiation, Rcd1-like protein
AT1G50040	-1.93952	0.00463583	Protein of unknown function (DUF1005)
AT4G02290	-1.93637	7.83407e-29	glycosyl hydrolase 9B13
AT1G13635	-1.93593	0.00386935	DNA glycosylase superfamily protein
AT2G35420	-1.93296	4.76059e-12	RING/U-box superfamily protein
AT5G53895	-1.92944	0.000562893	unknown protein
AT3G48360	-1.92701	6.4087e-18	BTB and TAZ domain protein 2
AT3G08750	-1.92253	0.000996149	F-box and associated interaction domains-containing protein
AT5G44210	-1.9221	2.4088e-16	erf domain protein 9
AT1G76952	-1.92114	0.00611211	inflorescence deficient in abscission (IDA)-like 5
AT5G17300	-1.92071	1.26796e-17	Homeodomain-like superfamily protein
AT1G75100	-1.91817	1.49331e-38	J-domain protein required for chloroplast accumulation response 1
AT2G41250	-1.91723	1.23413e-37	Haloacid dehalogenase-like hydrolase (HAD) superfamily protein
AT1G77680	-1.91613	3.58249e-92	Ribonuclease II/R family protein
AT2G24681	-1.91256	0.00235879	AP2/B3-like transcriptional factor family protein
AT5G59510	-1.91138	2.99472e-07	ROTUNDIFOLIA like 5
AT3G10930	-1.90016	7.62132e-16	unknown protein
AT4G24570	-1.90011	2.62442e-15	dicarboxylate carrier 2
AT5G67190	-1.89869	4.01867e-25	DREB and EAR motif protein 2
AT1G03390	-1.89808	0.030847	HXXXD-type acyl-transferase family protein
AT1G58290	-1.89705	1.92562e-74	Glutamyl-tRNA reductase family protein
AT4G38000	-1.89205	4.4173e-06	DNA binding with one finger 4.7
AT5G65730	-1.8906	0.0011099	xyloglucan endotransglucosylase/hydrolase 6
AT1G21550	-1.88948	3.74579e-10	Calcium-binding EF-hand family protein
AT5G43890	-1.88139	4.37613e-05	Flavin-binding monooxygenase family protein
AT3G48650	-1.87904	0.00856279	pseudogene
AT3G22540	-1.87765	0.000207495	Protein of unknown function (DUF1677)
AT5G52020	-1.87579	5.04788e-08	Integrase-type DNA-binding superfamily protein
AT5G24080	-1.87475	3.29669e-12	Protein kinase superfamily protein
AT1G76650	-1.86619	8.33253e-21	calmodulin-like 38
AT4G20210	-1.86255	0.00140487	Terpenoid cyclases/Protein prenyltransferases superfamily protein
AT1G19530	-1.86049	3.45152e-14	unknown protein
AT4G27790	-1.85941	0.00271456	Calcium-binding EF hand family protein
AT4G15700	-1.852	0.000435692	Thioredoxin superfamily protein
AT3G15500	-1.85049	1.48223e-15	NAC domain containing protein 3
AT5G28770	-1.84827	6.4671e-13	bZIP transcription factor family protein
AT2G37460	-1.8435	1.66671e-10	nodulin MtN21 /EamA-like transporter family protein
AT3G19920	-1.84157	0.0011471	unknown protein
AT3G56660	-1.84003	0.0038972	basic region/leucine zipper motif protein 49
AT3G60550	-1.82804	0.000380627	cyclin p3;2
AT5G39080	-1.82695	2.41187e-51	HXXXD-type acyl-transferase family protein
AT5G55590	-1.82466	0.0028026	Pectin lyase-like superfamily protein
AT4G15690	-1.82211	0.000477068	Thioredoxin superfamily protein
AT1G62480	-1.81953	9.5791e-46	Vacuolar calcium-binding protein-related
AT3G22740	-1.81891	2.43944e-22	homocysteine S-methyltransferase 3
AT1G47620	-1.81392	0.0289745	cytochrome P450, family 96, subfamily A, polypeptide 8
AT1G22110	-1.81363	0.0055921	structural constituent of ribosome
AT5G16650	-1.81239	8.1784e-50	Chaperone DnaJ-domain superfamily protein
AT2G31210	-1.81129	0.0487451	basic helix-loop-helix (bHLH) DNA-binding superfamily protein
AT3G47430	-1.80777	5.0264e-20	peroxin 11B
AT2G22200	-1.80679	7.04393e-18	Integrase-type DNA-binding superfamily protein
AT5G28630	-1.8016	0.00208125	glycine-rich protein
AT5G65070	-1.8011	0.000128292	K-box region and MADS-box transcription factor family protein
AT4G28680	-1.80048	0.000421495	L-tyrosine decarboxylase
AT2G28305	-1.79773	3.12458e-39	Putative lysine decarboxylase family protein
AT5G47340	-1.79181	0.0161152	alpha/beta-Hydrolases superfamily protein
AT1G53170	-1.78959	2.45614e-36	ethylene response factor 8
AT2G27080	-1.78693	4.94566e-45	Late embryogenesis abundant (LEA) hydroxyproline-rich glycoprotein family
AT4G16880	-1.78552	2.07835e-14	Leucine-rich repeat (LRR) family protein
AT4G16480	-1.78345	7.83776e-34	inositol transporter 4
AT2G17660	-1.7833	0.0292289	RPM1-interacting protein 4 (RIN4) family protein
AT3G20935	-1.78248	0.00051183	cytochrome P450, family 705, subfamily A, polypeptide 28
AT5G20370	-1.7794	0.00554434	serine-rich protein-related
AT1G69470	-1.77855	0.00282379	unknown protein
AT3G08660	-1.77485	0.00740889	Phototropic-responsive NPH3 family protein
AT1G19640	-1.77243	1.20754e-07	jasmonic acid carboxyl methyltransferase
AT4G10910	-1.77044	0.0244464	unknown protein
AT4G31615	-1.76907	0.0413672	Transcriptional factor B3 family protein
AT3G55980	-1.76772	1.12997e-25	salt-inducible zinc finger 1
AT1G71000	-1.76492	6.63038e-16	Chaperone DnaJ-domain superfamily protein
AT5G25140	-1.76417	3.65849e-22	cytochrome P450, family 71, subfamily B, polypeptide 13
AT1G68190	-1.76179	6.56004e-13	B-box zinc finger family protein
AT2G42150	-1.76009	4.66334e-07	DNA-binding bromodomain-containing protein
AT3G15450	-1.7592	5.33609e-16	Aluminium induced protein with YGL and LRDR motifs
AT3G56220	-1.75418	0.00175317	transcription regulators
AT5G47330	-1.75334	3.27624e-20	alpha/beta-Hydrolases superfamily protein
AT2G25690	-1.75165	1.65632e-54	Protein of unknown function (DUF581)
AT1G14260	-1.75094	0.00598004	RING/FYVE/PHD zinc finger superfamily protein
AT1G23390	-1.75011	1.84023e-29	Kelch repeat-containing F-box family protein
AT1G74670	-1.74647	3.08825e-22	Gibberellin-regulated family protein
AT5G15600	-1.74503	2.86497e-07	SPIRAL1-like4
AT3G24600	-1.7399	0.000175415	Late embryogenesis abundant protein, group 2
AT3G59030	-1.73909	0.0406382	MATE efflux family protein
AT1G01620	-1.73687	3.75947e-94	plasma membrane intrinsic protein 1C
AT2G17010	-1.73327	0.00282495	Mechanosensitive ion channel family protein
AT3G07970	-1.72512	0.000662899	Pectin lyase-like superfamily protein
AT5G10150	-1.71845	1.02513e-22	Domain of unknown function (DUF966)
AT3G59940	-1.71795	1.51801e-36	Galactose oxidase/kelch repeat superfamily protein
AT1G73910	-1.71791	0.0157795	actin-related proteins 4A
AT5G40460	-1.71589	0.000409882	unknown protein
AT5G13220	-1.70892	2.47653e-10	jasmonate-zim-domain protein 10
AT5G10990	-1.70664	3.81197e-08	SAUR-like auxin-responsive protein family
AT5G11290	-1.70271	0.00020584	Plant protein of unknown function (DUF247)
AT5G24105	-1.70159	5.18964e-05	arabinogalactan protein 41
AT3G56790	-1.69243	0.00776454	RNA splicing factor-related
AT5G05330	-1.68934	2.9066e-12	HMG-box (high mobility group) DNA-binding family protein
AT2G40000	-1.68223	2.88468e-39	ortholog of sugar beet HS1 PRO-1 2
AT5G21940	-1.68039	9.32126e-29	unknown protein
AT3G13750	-1.67785	5.82859e-33	beta galactosidase 1
AT2G21770	-1.67674	0.00117729	cellulose synthase A9
AT2G40925	-1.67363	0.000456749	F-box and associated interaction domains-containing protein
AT4G36000	-1.67343	0.0276899	Pathogenesis-related thaumatin superfamily protein
AT2G30820	-1.66848	1.91522e-13	unknown protein
AT5G16030	-1.66769	3.49068e-36	unknown protein
AT2G03090	-1.66732	4.06525e-61	expansin A15
AT2G02340	-1.66594	0.0261903	phloem protein 2-B8
AT1G52720	-1.66404	3.58231e-55	unknown protein
AT5G38450	-1.66373	0.0448701	cytochrome P450, family 735, subfamily A, polypeptide 1
AT4G02850	-1.66118	2.58277e-08	phenazine biosynthesis PhzC/PhzF family protein
AT2G45180	-1.65943	4.33963e-18	Bifunctional inhibitor/lipid-transfer protein/seed storage 2S albumin superfamily protein
AT3G16240	-1.65848	6.33499e-35	delta tonoplast integral protein
AT5G14740	-1.65422	6.02878e-35	carbonic anhydrase 2
AT4G17490	-1.65367	6.66938e-10	ethylene responsive element binding factor 6
AT5G57660	-1.65322	2.01335e-55	CONSTANS-like 5
AT2G31945	-1.65273	1.27229e-06	unknown protein
AT3G09450	-1.65068	8.60668e-08	unknown protein
AT4G32630	-1.64897	0.000878091	ArfGap/RecO-like zinc finger domain-containing protein
AT1G17420	-1.64772	3.19699e-11	lipoxygenase 3
AT2G29290	-1.64761	5.11107e-16	NAD(P)-binding Rossmann-fold superfamily protein
AT5G49630	-1.64596	4.67641e-12	amino acid permease 6
AT3G04630	-1.64113	1.63613e-34	WVD2-like 1
AT3G25600	-1.64063	4.04576e-11	Calcium-binding EF-hand family protein
AT1G58936	-1.64053	0.00144298	Inositol-pentakisphosphate 2-kinase family protein
AT1G58643	-1.64053	0.00144298	Inositol-pentakisphosphate 2-kinase family protein
AT1G59312	-1.64053	0.00144354	Inositol-pentakisphosphate 2-kinase family protein
AT1G18740	-1.63918	1.38199e-21	Protein of unknown function (DUF793)
AT4G32480	-1.63852	3.05258e-15	Protein of unknown function (DUF506)
AT1G68840	-1.63234	4.02828e-15	related to ABI3/VP1 2
AT5G03890	-1.62833	1.07895e-07	unknown protein
AT1G35210	-1.62723	0.00633385	unknown protein
AT3G06750	-1.62376	2.58534e-10	hydroxyproline-rich glycoprotein family protein
AT3G21660	-1.62327	3.10619e-05	UBX domain-containing protein
AT2G30210	-1.62192	1.21189e-14	laccase 3
AT5G17170	-1.6205	1.95632e-27	rubredoxin family protein
AT1G63350	-1.61651	0.0010802	Disease resistance protein (CC-NBS-LRR class) family
AT2G21330	-1.61236	1.10675e-44	fructose-bisphosphate aldolase 1
AT5G43620	-1.6106	3.49755e-18	Pre-mRNA cleavage complex II
AT4G12310	-1.60678	5.06351e-13	cytochrome P450, family 706, subfamily A, polypeptide 5
AT4G24972	-1.60544	1.06471e-18	tapetum determinant 1
AT4G35090	-1.60523	3.30853e-51	catalase 2
AT5G19120	-1.60403	1.30139e-22	Eukaryotic aspartyl protease family protein
AT2G35050	-1.59992	2.73857e-55	Protein kinase superfamily protein with octicosapeptide/Phox/Bem1p domain
AT3G61300	-1.59557	0.00519547	C2 calcium/lipid-binding plant phosphoribosyltransferase family protein
AT4G38810	-1.59507	1.8559e-36	Calcium-binding EF-hand family protein
AT4G23060	-1.59417	3.22185e-25	IQ-domain 22
AT4G24700	-1.59392	0.000106399	unknown protein
AT5G51795	-1.59317	0.00535385	DNA/RNA-binding protein Kin17, conserved region
AT5G55530	-1.58965	8.54985e-68	Calcium-dependent lipid-binding (CaLB domain) family protein
AT2G38820	-1.58886	1.31119e-41	Protein of unknown function (DUF506)
AT1G07473	-1.58527	0.000859754	unknown protein
AT2G39730	-1.58185	1.81094e-61	rubisco activase
AT4G29880	-1.58136	0.00171331	plant intracellular ras group-related LRR 7
AT3G11260	-1.57927	2.17053e-10	WUSCHEL related homeobox 5
AT1G02190	-1.57795	5.17896e-06	Fatty acid hydroxylase superfamily
AT1G66960	-1.57629	0.0421115	Terpenoid cyclases family protein
AT1G22190	-1.57604	4.96548e-73	Integrase-type DNA-binding superfamily protein
AT3G47720	-1.57511	0.0250985	similar to RCD one 4
AT1G47510	-1.57441	3.01965e-10	inositol polyphosphate 5-phosphatase 11
AT4G18205	-1.57349	4.18191e-09	Nucleotide-sugar transporter family protein
AT1G22650	-1.57289	3.95926e-11	Plant neutral invertase family protein
AT5G14150	-1.56904	0.00114363	Protein of unknown function, DUF642
AT5G65550	-1.56795	5.17976e-06	UDP-Glycosyltransferase superfamily protein
AT4G37610	-1.56782	8.30051e-07	BTB and TAZ domain protein 5
AT2G28140	-1.56109	0.00279207	Protein of unknown function (DUF1635)
AT1G76110	-1.56036	2.89141e-13	HMG (high mobility group) box protein with ARID/BRIGHT DNA-binding domain
AT5G03720	-1.55894	2.65046e-07	heat shock transcription factor A3
AT3G09600	-1.5561	1.46802e-06	Homeodomain-like superfamily protein
AT3G23170	-1.55562	1.98896e-10	unknown protein
AT2G44840	-1.55187	1.83721e-06	ethylene-responsive element binding factor 13
AT5G60310	-1.55174	0.000209154	Concanavalin A-like lectin protein kinase family protein
AT3G17010	-1.55011	0.0103104	AP2/B3-like transcriptional factor family protein
AT2G04800	-1.5477	0.00801507	unknown protein
AT5G04730	-1.54389	0.0137896	Ankyrin-repeat containing protein
AT5G56550	-1.54341	5.54205e-13	oxidative stress 3
AT1G29230	-1.54143	4.50065e-09	CBL-interacting protein kinase 18
AT5G66270	-1.5402	0.0121126	Zinc finger C-x8-C-x5-C-x3-H type family protein
AT2G31380	-1.53901	2.66039e-19	salt tolerance homologue
AT2G38230	-1.53591	1.19114e-35	pyridoxine biosynthesis 1.1
AT5G15660	-1.53334	0.00481157	F-box and associated interaction domains-containing protein
AT1G61340	-1.53242	2.73392e-29	F-box family protein
AT1G73510	-1.52794	0.0028036	unknown protein
AT4G28250	-1.52174	7.76021e-32	expansin B3
AT1G18300	-1.52159	2.53597e-21	nudix hydrolase homolog 4
AT2G30520	-1.51992	1.13373e-32	Phototropic-responsive NPH3 family protein
AT1G72520	-1.51651	3.49146e-10	PLAT/LH2 domain-containing lipoxygenase family protein
AT5G15060	-1.51504	0.0492254	Lateral organ boundaries (LOB) domain family protein
AT1G02650	-1.51477	0.000387575	Tetratricopeptide repeat (TPR)-like superfamily protein
AT4G16990	-1.51178	2.84111e-20	disease resistance protein (TIR-NBS class), putative
AT5G19600	-1.50902	1.93492e-08	sulfate transporter 3;5
AT5G05280	-1.50787	0.0200243	RING/U-box superfamily protein
AT5G05282	-1.50786	0.0200215	conserved peptide upstream open reading frame 64
AT1G43180	-1.50616	0.0318982	pseudogene
AT4G27300	-1.50512	5.58962e-07	S-locus lectin protein kinase family protein
AT4G05170	-1.50332	0.0345997	basic helix-loop-helix (bHLH) DNA-binding superfamily protein
AT5G26200	-1.50302	9.32415e-14	Mitochondrial substrate carrier family protein
AT4G34440	-1.50198	0.000471943	Protein kinase superfamily protein
AT5G53050	-1.5019	1.77178e-23	alpha/beta-Hydrolases superfamily protein
AT2G35670	-1.50078	0.0341841	VEFS-Box of polycomb protein
AT3G47580	-1.50046	3.66484e-11	Leucine-rich repeat protein kinase family protein
AT1G51480	-1.49905	0.032988	Disease resistance protein (CC-NBS-LRR class) family
AT4G10560	-1.49712	0.0165705	Cysteine/Histidine-rich C1 domain family protein
AT5G45820	-1.49707	2.42275e-09	CBL-interacting protein kinase 20
AT1G35310	-1.49622	0.0271843	MLP-like protein 168
AT1G28550	-1.49315	0.00905391	RAB GTPase homolog A1I
AT5G10140	-1.49254	0.0100105	K-box region and MADS-box transcription factor family protein
AT4G39320	-1.49147	2.90366e-05	microtubule-associated protein-related
AT1G24851	-1.48724	0.000795548	unknown protein
AT2G46400	-1.48706	1.55794e-12	WRKY DNA-binding protein 46
AT1G07710	-1.487	0.000150184	Ankyrin repeat family protein
AT1G16530	-1.48252	3.67349e-05	ASYMMETRIC LEAVES 2-like 9
AT1G64380	-1.48211	1.69715e-20	Integrase-type DNA-binding superfamily protein
AT3G59060	-1.48171	4.0524e-35	phytochrome interacting factor 3-like 6
AT2G19200	-1.48039	0.0470113	unknown protein
AT5G13770	-1.47628	1.42886e-27	Pentatricopeptide repeat (PPR-like) superfamily protein
AT1G09390	-1.47567	8.52403e-08	GDSL-like Lipase/Acylhydrolase superfamily protein
AT2G44130	-1.47121	1.70095e-17	Galactose oxidase/kelch repeat superfamily protein
AT3G46600	-1.47047	1.27957e-29	GRAS family transcription factor
AT3G49790	-1.46677	3.37236e-23	Carbohydrate-binding protein
AT5G06530	-1.46597	1.1411e-41	ABC-2 type transporter family protein
AT4G05010	-1.46424	4.21795e-29	F-box family protein
AT5G13990	-1.46411	3.78111e-09	exocyst subunit exo70 family protein C2
AT4G08250	-1.4629	0.000250162	GRAS family transcription factor
AT3G43250	-1.46236	9.17824e-06	Family of unknown function (DUF572)
AT3G29000	-1.46175	1.9564e-06	Calcium-binding EF-hand family protein
AT1G75750	-1.46124	2.00178e-23	GAST1 protein homolog 1
AT5G44572	-1.46037	0.000160114	unknown protein
AT2G34030	-1.4601	0.00701479	Calcium-binding EF-hand family protein
AT2G45960	-1.45606	1.3904e-100	plasma membrane intrinsic protein 1B
AT3G58770	-1.45576	1.18968e-08	unknown protein
AT1G01060	-1.45361	5.76774e-09	Homeodomain-like superfamily protein
AT1G18330	-1.45319	7.60566e-15	Homeodomain-like superfamily protein
AT5G09440	-1.45303	6.46017e-32	EXORDIUM like 4
AT1G26770	-1.45184	1.68642e-23	expansin A10
AT4G04570	-1.45051	2.92066e-05	cysteine-rich RLK (RECEPTOR-like protein kinase) 40
AT3G26040	-1.44978	5.72323e-10	HXXXD-type acyl-transferase family protein
AT4G39675	-1.44657	6.39931e-10	unknown protein
AT4G38390	-1.4465	0.0113034	root hair specific 17
AT5G25120	-1.44646	2.24118e-14	ytochrome p450, family 71, subfamily B, polypeptide 11
AT3G10113	-1.44295	4.98419e-10	Homeodomain-like superfamily protein
AT1G30840	-1.44159	1.35604e-07	purine permease 4
AT3G54260	-1.43616	8.4177e-33	TRICHOME BIREFRINGENCE-LIKE 36
AT5G52882	-1.43593	3.37239e-25	P-loop containing nucleoside triphosphate hydrolases superfamily protein
AT2G38210	-1.43452	2.32866e-16	putative PDX1-like protein 4
AT5G07040	-1.43314	0.0484984	RING/U-box superfamily protein
AT2G35650	-1.43258	1.48049e-25	cellulose synthase like
AT2G41905	-1.43243	1.53593e-08	unknown protein
AT3G50190	-1.4309	0.0463712	Plant protein of unknown function (DUF247)
AT3G21780	-1.43035	1.50144e-05	UDP-glucosyl transferase 71B6
AT4G35550	-1.4249	1.82679e-33	WUSCHEL related homeobox 13
AT5G08330	-1.42161	1.71208e-09	TCP family transcription factor
AT3G50750	-1.42073	2.3568e-05	BES1/BZR1 homolog 1
AT3G01060	-1.42032	8.65128e-34	unknown protein
AT5G58120	-1.42024	1.62269e-16	Disease resistance protein (TIR-NBS-LRR class) family
AT4G21060	-1.41694	7.20102e-13	Galactosyltransferase family protein
AT5G19160	-1.41424	9.17239e-05	TRICHOME BIREFRINGENCE-LIKE 11
AT5G59190	-1.41176	0.00020584	subtilase family protein
AT1G52240	-1.41105	0.000471035	RHO guanyl-nucleotide exchange factor 11
AT3G17225	-1.41102	0.0314147	Plant invertase/pectin methylesterase inhibitor superfamily protein
AT5G10210	-1.40984	5.24523e-05	unknown protein
AT5G58770	-1.40857	6.69892e-11	Undecaprenyl pyrophosphate synthetase family protein
AT4G29780	-1.40808	7.8365e-15	unknown protein
AT1G66090	-1.40691	0.00460158	Disease resistance protein (TIR-NBS class)
AT2G18700	-1.40569	3.40267e-24	trehalose phosphatase/synthase 11
AT2G25900	-1.40532	2.80664e-24	Zinc finger C-x8-C-x5-C-x3-H type family protein
AT5G47450	-1.40325	3.07105e-05	tonoplast intrinsic protein 2;3
AT2G47180	-1.40096	9.58021e-18	galactinol synthase 1
AT2G47200	-1.3994	0.000924197	unknown protein
AT1G61120	-1.39929	0.00873789	terpene synthase 04
AT1G80120	-1.39893	7.10466e-10	Protein of unknown function (DUF567)
AT1G73540	-1.39851	1.42056e-15	nudix hydrolase homolog 21
AT2G42380	-1.39767	0.00110338	Basic-leucine zipper (bZIP) transcription factor family protein
AT4G36450	-1.39647	0.000443078	mitogen-activated protein kinase 14
AT5G12180	-1.39312	0.0271182	calcium-dependent protein kinase 17
AT2G40520	-1.39282	1.48194e-11	Nucleotidyltransferase family protein
AT1G09930	-1.39122	0.0250972	oligopeptide transporter 2
AT3G56600	-1.39022	1.21467e-05	Protein kinase superfamily protein
AT5G47240	-1.38643	1.69001e-27	nudix hydrolase homolog 8
AT1G16260	-1.38539	4.52606e-13	Wall-associated kinase family protein
AT1G23710	-1.38455	1.02849e-36	Protein of unknown function (DUF1645)
AT3G44900	-1.3844	0.00218366	cation/H+ exchanger 4
AT1G50732	-1.38417	7.90005e-12	unknown protein
AT4G17350	-1.38292	5.68712e-10	Plant protein of unknown function (DUF828) with plant pleckstrin homology-like region
AT3G50260	-1.38228	2.43872e-07	cooperatively regulated by ethylene and jasmonate 1
AT2G32235	-1.38147	4.73038e-21	unknown protein
AT1G32880	-1.38026	0.00290792	ARM repeat superfamily protein
AT4G27280	-1.37871	4.73362e-09	Calcium-binding EF-hand family protein
AT5G40450	-1.37803	8.60736e-21	unknown protein
AT5G63820	-1.37772	0.00709781	Protein of unknown function (DUF626)
AT4G04840	-1.37455	1.77442e-05	methionine sulfoxide reductase B6
AT1G22220	-1.37285	2.59688e-08	F-box family protein
AT5G54300	-1.36852	9.4621e-21	Protein of unknown function (DUF761)
AT5G50300	-1.36825	8.81796e-05	Xanthine/uracil permease family protein
AT3G54950	-1.36804	1.84415e-32	patatin-like protein 6
AT2G06255	-1.36794	0.00819533	ELF4-like 3
AT3G02840	-1.36331	4.6268e-05	ARM repeat superfamily protein
AT2G17690	-1.36314	0.0125689	F-box family protein with a domain of unknown function (DUF295)
AT3G26520	-1.36211	7.37753e-38	tonoplast intrinsic protein 2
AT2G25460	-1.36145	7.43964e-06	unknown protein
AT5G58780	-1.36089	0.00195901	Undecaprenyl pyrophosphate synthetase family protein
AT4G13790	-1.36053	0.043772	SAUR-like auxin-responsive protein family
AT5G37990	-1.3601	0.00606582	S-adenosyl-L-methionine-dependent methyltransferases superfamily protein
AT1G15125	-1.35969	4.10204e-05	S-adenosyl-L-methionine-dependent methyltransferases superfamily protein
AT2G04790	-1.35895	0.00286232	unknown protein
AT1G21980	-1.3576	1.60701e-25	phosphatidylinositol-4-phosphate 5-kinase 1
AT4G31780	-1.35733	3.96298e-15	monogalactosyl diacylglycerol synthase 1
AT5G64870	-1.35711	0.00497205	SPFH/Band 7/PHB domain-containing membrane-associated protein family
AT1G54560	-1.35665	0.00555966	Myosin family protein with Dil domain
AT5G61800	-1.35335	4.79952e-10	Pentatricopeptide repeat (PPR) superfamily protein
AT4G17810	-1.35225	1.42567e-06	C2H2 and C2HC zinc fingers superfamily protein
AT1G33440	-1.35091	0.000774099	Major facilitator superfamily protein
AT4G23500	-1.34999	6.03903e-40	Pectin lyase-like superfamily protein
AT4G24960	-1.34819	1.72675e-33	HVA22 homologue D
AT1G48405	-1.34763	0.000662899	Kinase interacting (KIP1-like) family protein
AT3G08900	-1.34734	0.00585365	reversibly glycosylated polypeptide 3
AT4G17460	-1.34639	8.32127e-09	Homeobox-leucine zipper protein 4 (HB-4) / HD-ZIP protein
AT2G30690	-1.34599	0.024659	Protein of unknown function, DUF593
AT5G46590	-1.34455	0.0113808	NAC domain containing protein 96
AT5G18670	-1.34327	6.28788e-22	beta-amylase 3
AT1G31310	-1.34093	0.00256154	hydroxyproline-rich glycoprotein family protein
AT1G69490	-1.34068	1.60254e-18	NAC-like, activated by AP3/PI
AT2G17830	-1.33938	2.68154e-06	F-box and associated interaction domains-containing protein
AT5G48485	-1.33868	2.37085e-12	Bifunctional inhibitor/lipid-transfer protein/seed storage 2S albumin superfamily protein
AT1G72430	-1.33448	0.000306442	SAUR-like auxin-responsive protein family
AT3G04210	-1.33261	0.00751833	Disease resistance protein (TIR-NBS class)
AT5G23130	-1.3312	1.12732e-17	Peptidoglycan-binding LysM domain-containing protein
AT1G13260	-1.33058	2.04502e-09	related to ABI3/VP1 1
AT3G57760	-1.33031	4.30147e-11	Protein kinase superfamily protein
AT4G05100	-1.3299	9.86042e-24	myb domain protein 74
AT3G52080	-1.32913	0.0387193	cation/hydrogen exchanger 28
AT4G25020	-1.32393	2.0464e-05	D111/G-patch domain-containing protein
AT1G64860	-1.32274	2.74383e-25	sigma factor A
AT5G06870	-1.32069	8.92496e-12	polygalacturonase inhibiting protein 2
AT4G37220	-1.31884	9.49418e-07	Cold acclimation protein WCOR413 family
AT2G18560	-1.31656	1.11406e-07	UDP-Glycosyltransferase superfamily protein
AT3G15870	-1.31612	0.0360722	Fatty acid desaturase family protein
AT3G03280	-1.31593	0.0103093	unknown protein
AT4G33970	-1.31548	0.0404018	Leucine-rich repeat (LRR) family protein
AT1G69610	-1.31525	5.55879e-30	Protein of unknown function (DUF1666)
AT1G60160	-1.31502	7.78112e-34	Potassium transporter family protein
AT4G23290	-1.31451	8.61156e-18	cysteine-rich RLK (RECEPTOR-like protein kinase) 21
AT1G73600	-1.31425	1.16698e-31	S-adenosyl-L-methionine-dependent methyltransferases superfamily protein
AT3G46730	-1.31306	0.00528289	NB-ARC domain-containing disease resistance protein
AT1G73602	-1.31176	9.57775e-32	conserved peptide upstream open reading frame 32
AT1G78990	-1.31161	0.000271807	HXXXD-type acyl-transferase family protein
AT2G29310	-1.311	4.51024e-16	NAD(P)-binding Rossmann-fold superfamily protein
AT4G20820	-1.31068	0.000558323	FAD-binding Berberine family protein
AT2G28085	-1.30716	0.000476662	SAUR-like auxin-responsive protein family
AT2G27402	-1.30608	0.0108072	unknown protein
AT1G56660	-1.30586	6.31745e-08	unknown protein
AT2G46830	-1.30477	6.8421e-18	circadian clock associated 1
AT1G09860	-1.30322	0.0290592	purine permease 16
AT5G56870	-1.3025	1.96138e-05	beta-galactosidase 4
AT1G04530	-1.30144	1.92566e-20	Tetratricopeptide repeat (TPR)-like superfamily protein
AT3G19184	-1.30032	0.0485588	AP2/B3-like transcriptional factor family protein
AT5G60610	-1.29959	0.0193153	F-box/RNI-like superfamily protein
AT2G40140	-1.29943	7.49618e-33	zinc finger (CCCH-type) family protein
AT3G05640	-1.29835	1.09969e-28	Protein phosphatase 2C family protein
AT5G37770	-1.29811	5.1188e-15	EF hand calcium-binding protein family
AT5G64850	-1.29663	2.69829e-11	unknown protein
AT1G73370	-1.29635	6.50423e-10	sucrose synthase 6
AT1G25180	-1.29601	0.00170429	unknown protein
AT1G25025	-1.296	0.00170131	unknown protein
AT1G25112	-1.296	0.00170111	unknown protein
AT1G29660	-1.2959	2.8189e-08	GDSL-like Lipase/Acylhydrolase superfamily protein
AT1G09240	-1.29517	0.00215307	nicotianamine synthase 3
AT3G59750	-1.29514	0.0011996	Concanavalin A-like lectin protein kinase family protein
AT4G36060	-1.29251	0.0110153	basic helix-loop-helix (bHLH) DNA-binding superfamily protein
AT4G16008	-1.29184	0.000352877	unknown protein
AT2G35600	-1.29049	6.23878e-08	BREVIS RADIX-like 1
AT2G03750	-1.28941	5.58818e-09	P-loop containing nucleoside triphosphate hydrolases superfamily protein
AT4G22620	-1.28825	0.00203444	SAUR-like auxin-responsive protein family
AT1G10150	-1.28802	4.79815e-21	Carbohydrate-binding protein
AT4G11280	-1.28801	2.56338e-18	1-aminocyclopropane-1-carboxylic acid (acc) synthase 6
AT1G07860	-1.28781	0.00694445	unknown protein
AT4G11550	-1.28619	0.00235784	Cysteine/Histidine-rich C1 domain family protein
AT4G18740	-1.28409	3.39476e-11	Rho termination factor
AT3G44260	-1.28347	2.78533e-09	Polynucleotidyl transferase, ribonuclease H-like superfamily protein
AT4G31620	-1.28193	0.0046354	Transcriptional factor B3 family protein
AT3G16070	-1.27854	0.0170927	unknown protein
AT3G48280	-1.27841	0.00273647	cytochrome P450, family 71, subfamily A, polypeptide 25
AT5G05190	-1.27701	5.06351e-13	Protein of unknown function (DUF3133)
AT3G12150	-1.27693	5.98407e-07	unknown protein
AT3G22945	-1.27432	0.00820948	pseudogene
AT1G51440	-1.27432	2.86864e-07	alpha/beta-Hydrolases superfamily protein
AT5G54470	-1.27341	1.69986e-05	B-box type zinc finger family protein
AT5G65890	-1.273	6.27888e-10	ACT domain repeat 1
AT5G43870	-1.27281	1.41312e-15	Plant protein of unknown function (DUF828) with plant pleckstrin homology-like region
AT1G73890	-1.2713	1.17814e-05	Bifunctional inhibitor/lipid-transfer protein/seed storage 2S albumin superfamily protein
AT1G10690	-1.26949	3.61394e-07	unknown protein
AT2G01300	-1.26917	0.0178555	unknown protein
AT3G56290	-1.26876	3.93479e-16	unknown protein
AT5G51460	-1.26829	3.10224e-15	Haloacid dehalogenase-like hydrolase (HAD) superfamily protein
AT5G40540	-1.26708	1.01575e-13	Protein kinase superfamily protein
AT5G63320	-1.26529	5.28869e-17	nuclear protein X1
AT1G71020	-1.26523	2.8321e-22	ARM repeat superfamily protein
AT1G60190	-1.26416	2.33538e-20	ARM repeat superfamily protein
AT2G23340	-1.26284	3.49918e-22	DREB and EAR motif protein 3
AT1G18400	-1.26275	0.0201467	BR enhanced expression 1
AT3G50060	-1.26045	6.93336e-11	myb domain protein 77
AT1G44446	-1.2602	8.32378e-32	Pheophorbide a oxygenase family protein with Rieske [2Fe-2S] domain
AT4G11310	-1.25981	0.0169273	Papain family cysteine protease
AT2G14100	-1.25946	0.0251229	cytochrome P450, family 705, subfamily A, polypeptide 13
AT5G23000	-1.25828	0.00332101	myb domain protein 37
AT3G04140	-1.25822	6.53183e-06	Ankyrin repeat family protein
AT4G31800	-1.25773	1.07908e-10	WRKY DNA-binding protein 18
AT1G68238	-1.25758	0.000946345	unknown protein
AT5G59400	-1.25668	4.71297e-08	unknown protein
AT5G61590	-1.25566	4.10286e-25	Integrase-type DNA-binding superfamily protein
AT5G42965	-1.25334	0.0193328	Polynucleotidyl transferase, ribonuclease H-like superfamily protein
AT5G48390	-1.25333	1.44048e-06	Tetratricopeptide repeat (TPR)-like superfamily protein
AT4G26010	-1.25282	2.72445e-06	Peroxidase superfamily protein
AT2G29320	-1.25237	1.804e-08	NAD(P)-binding Rossmann-fold superfamily protein
AT5G63450	-1.25187	1.87494e-05	cytochrome P450, family 94, subfamily B, polypeptide 1
AT2G33100	-1.25087	0.0286498	cellulose synthase-like D1
AT3G29240	-1.24924	4.09337e-32	Protein of unknown function (DUF179)
AT3G60390	-1.24923	4.4219e-11	homeobox-leucine zipper protein 3
AT1G50180	-1.24892	0.000484223	NB-ARC domain-containing disease resistance protein
AT3G59900	-1.2468	0.00174043	auxin-regulated gene involved in organ size
AT4G25150	-1.24516	6.12186e-08	HAD superfamily, subfamily IIIB acid phosphatase
AT1G48330	-1.24505	1.36514e-13	unknown protein
AT2G41010	-1.24481	3.41209e-12	calmodulin (CAM)-binding protein of 25 kDa
AT5G59580	-1.24451	0.0005379	UDP-glucosyl transferase 76E1
AT5G54190	-1.24213	6.20632e-09	protochlorophyllide oxidoreductase A
AT2G41170	-1.24061	8.71911e-13	F-box family protein
AT2G02720	-1.24051	0.0421693	Pectate lyase family protein
AT4G17280	-1.23956	3.40546e-14	Auxin-responsive family protein
AT2G32240	-1.239	2.30464e-28	unknown protein
AT1G67855	-1.23899	1.01947e-07	unknown protein
AT2G22240	-1.2379	7.11212e-26	myo-inositol-1-phosphate synthase 2
AT2G28120	-1.23703	6.67068e-09	Major facilitator superfamily protein
AT1G72125	-1.23454	0.00145478	Major facilitator superfamily protein
AT1G01360	-1.23443	4.72896e-16	regulatory component of ABA receptor 1
AT1G20823	-1.23435	2.16437e-11	RING/U-box superfamily protein
AT1G43800	-1.23314	3.86919e-10	Plant stearoyl-acyl-carrier-protein desaturase family protein
AT2G37950	-1.23117	0.0140204	RING/FYVE/PHD zinc finger superfamily protein
AT2G31920	-1.2295	0.0237689	Plant protein of unknown function (DUF936)
AT3G15850	-1.22804	4.23106e-26	fatty acid desaturase 5
AT3G06520	-1.22797	4.20107e-06	agenet domain-containing protein
AT5G25190	-1.22724	1.88706e-05	Integrase-type DNA-binding superfamily protein
AT3G52450	-1.22659	1.96148e-07	plant U-box 22
AT1G64720	-1.22586	6.50208e-41	Polyketide cyclase/dehydrase and lipid transport superfamily protein
AT2G26530	-1.22583	1.4602e-13	Protein of unknown function (DUF1645)
AT5G59720	-1.22578	0.000345328	heat shock protein 18.2
AT4G35770	-1.22478	0.000271329	Rhodanese/Cell cycle control phosphatase superfamily protein
AT4G10120	-1.22447	1.32763e-21	Sucrose-phosphate synthase family protein
AT3G28840	-1.22426	0.0498288	Protein of unknown function (DUF1216)
AT4G31320	-1.2229	0.00621693	SAUR-like auxin-responsive protein family
AT2G46050	-1.22265	0.00826219	Pentatricopeptide repeat (PPR-like) superfamily protein
AT5G22920	-1.22254	1.74071e-09	CHY-type/CTCHY-type/RING-type Zinc finger protein
AT4G25050	-1.22168	1.35221e-24	acyl carrier protein 4
AT1G22810	-1.22135	3.04991e-05	Integrase-type DNA-binding superfamily protein
AT3G48310	-1.22101	7.51269e-15	cytochrome P450, family 71, subfamily A, polypeptide 22
AT2G35290	-1.21962	0.000287744	unknown protein
AT1G22630	-1.21952	1.1101e-12	unknown protein
AT5G55570	-1.2173	0.0151545	unknown protein
AT1G30515	-1.2164	0.0225431	unknown protein
AT1G66160	-1.21611	9.78621e-13	CYS, MET, PRO, and GLY protein 1
AT4G20920	-1.21526	0.0488145	double-stranded RNA-binding domain (DsRBD)-containing protein
AT5G20260	-1.2147	0.0384255	Exostosin family protein
AT2G24240	-1.21466	2.74914e-11	BTB/POZ domain with WD40/YVTN repeat-like protein
AT1G05330	-1.21425	0.0136084	unknown protein
AT1G67856	-1.21383	4.61634e-10	RING/U-box superfamily protein
AT5G05960	-1.21325	4.30792e-12	Bifunctional inhibitor/lipid-transfer protein/seed storage 2S albumin superfamily protein
AT2G32990	-1.21323	3.64232e-26	glycosyl hydrolase 9B8
AT4G39770	-1.21281	0.000263075	Haloacid dehalogenase-like hydrolase (HAD) superfamily protein
AT2G47370	-1.21157	0.000821687	Calcium-dependent phosphotriesterase superfamily protein
AT1G66230	-1.21116	4.56926e-06	myb domain protein 20
AT3G14540	-1.21034	0.0355185	Terpenoid cyclases/Protein prenyltransferases superfamily protein
AT3G21150	-1.2047	0.00112169	B-box 32
AT1G54740	-1.20441	1.7666e-15	Protein of unknown function (DUF3049)
AT2G34620	-1.20251	3.32508e-10	Mitochondrial transcription termination factor family protein
AT5G64410	-1.2005	5.43366e-12	oligopeptide transporter 4
AT1G55960	-1.20033	8.78983e-18	Polyketide cyclase/dehydrase and lipid transport superfamily protein
AT5G28020	-1.20014	1.88762e-14	cysteine synthase D2
AT3G50870	-1.19903	0.00971827	GATA type zinc finger transcription factor family protein
AT1G44000	-1.19866	1.70843e-22	unknown protein
AT2G24030	-1.19773	0.0100233	zinc ion binding;nucleic acid binding
AT1G63860	-1.19658	4.36454e-12	Disease resistance protein (TIR-NBS-LRR class) family
AT1G06645	-1.19529	3.47907e-09	2-oxoglutarate (2OG) and Fe(II)-dependent oxygenase superfamily protein
AT4G23300	-1.19378	1.62327e-09	cysteine-rich RLK (RECEPTOR-like protein kinase) 22
AT4G13820	-1.19227	0.00869203	Leucine-rich repeat (LRR) family protein
AT5G37750	-1.19225	0.000233812	Chaperone DnaJ-domain superfamily protein
AT2G24550	-1.19156	1.13173e-27	unknown protein
AT5G44550	-1.19059	9.47497e-11	Uncharacterised protein family (UPF0497)
AT3G43110	-1.19055	0.0204454	unknown protein
AT1G08800	-1.1905	2.12465e-17	Protein of unknown function, DUF593
AT2G04795	-1.18945	0.000538648	unknown protein
AT3G49160	-1.18828	0.00213617	pyruvate kinase family protein
AT1G73330	-1.18768	4.40702e-11	drought-repressed 4
AT1G31320	-1.18658	1.00501e-07	LOB domain-containing protein 4
AT1G65845	-1.18503	0.00177969	unknown protein
AT3G24450	-1.18315	0.00815789	Heavy metal transport/detoxification superfamily protein
AT2G11891	-1.18237	0.0290524	unknown protein
AT2G46790	-1.18228	5.94859e-09	pseudo-response regulator 9
AT5G59030	-1.18205	7.22359e-19	copper transporter 1
AT3G01550	-1.18092	3.16648e-12	phosphoenolpyruvate (pep)/phosphate translocator 2
AT5G41740	-1.18022	4.35558e-05	Disease resistance protein (TIR-NBS-LRR class) family
AT4G30280	-1.17993	3.52621e-05	xyloglucan endotransglucosylase/hydrolase 18
AT1G06080	-1.17956	4.3382e-06	delta 9 desaturase 1
AT4G27480	-1.1794	0.000256333	Core-2/I-branching beta-1,6-N-acetylglucosaminyltransferase family protein
AT3G59930	-1.1775	0.043323	unknown protein
AT4G31750	-1.17746	1.30576e-17	HOPW1-1-interacting 2
AT3G15630	-1.17732	2.74173e-15	unknown protein
AT5G47220	-1.17673	3.84199e-10	ethylene responsive element binding factor 2
AT1G75960	-1.17652	4.56875e-10	AMP-dependent synthetase and ligase family protein
AT1G16730	-1.17596	1.44293e-07	unknown protein 6
AT3G45960	-1.17117	0.000201894	expansin-like A3
AT5G19240	-1.17046	6.14299e-05	Glycoprotein membrane precursor GPI-anchored
AT5G60180	-1.16947	0.00305412	pumilio 19
AT1G13670	-1.16897	0.0134698	unknown protein
AT3G63060	-1.16868	9.80478e-10	EID1-like 3
AT4G11590	-1.16758	0.0197765	F-box associated ubiquitination effector family protein
AT5G05440	-1.16688	9.07051e-09	Polyketide cyclase/dehydrase and lipid transport superfamily protein
AT1G36060	-1.16666	1.49353e-05	Integrase-type DNA-binding superfamily protein
AT1G17360	-1.16475	1.40485e-18	unknown protein
AT3G49860	-1.16318	2.30665e-05	ADP-ribosylation factor-like A1B
AT3G06500	-1.1624	1.27874e-11	Plant neutral invertase family protein
AT5G24160	-1.16168	7.47636e-12	squalene monoxygenase 6
AT5G49800	-1.16036	0.00145759	Polyketide cyclase/dehydrase and lipid transport superfamily protein
AT1G33720	-1.15951	0.0184988	cytochrome P450, family 76, subfamily C, polypeptide 6
AT1G80200	-1.15843	0.00392141	unknown protein
AT1G49840	-1.15794	5.49383e-16	Protein of unknown function (DUF620)
AT3G28340	-1.15717	0.000327892	galacturonosyltransferase-like 10
AT3G53190	-1.15697	1.08108e-09	Pectin lyase-like superfamily protein
AT5G50090	-1.15694	1.43813e-07	unknown protein
AT3G63430	-1.1564	1.73944e-10	unknown protein
AT5G52900	-1.15617	2.98352e-05	unknown protein
AT1G72910	-1.15451	0.000717407	Toll-Interleukin-Resistance (TIR) domain-containing protein
AT5G02950	-1.15398	2.774e-09	Tudor/PWWP/MBT superfamily protein
AT1G43910	-1.15287	4.06596e-10	P-loop containing nucleoside triphosphate hydrolases superfamily protein
AT1G74930	-1.15271	1.3684e-07	Integrase-type DNA-binding superfamily protein
AT2G33385	-1.15134	0.00158072	actin-related protein C2B
AT4G27450	-1.14989	8.53465e-13	Aluminium induced protein with YGL and LRDR motifs
AT1G75180	-1.14955	6.73878e-19	Erythronate-4-phosphate dehydrogenase family protein
AT4G35420	-1.14886	0.0301751	dihydroflavonol 4-reductase-like1
AT5G56990	-1.14838	0.00109291	unknown protein
AT5G23060	-1.14837	2.3684e-15	calcium sensing receptor
AT1G26540	-1.14743	0.0160356	Agenet domain-containing protein
AT2G18328	-1.14741	0.000653136	RAD-like 4
AT2G19920	-1.14736	0.00303114	RNA-dependent RNA polymerase family protein
AT4G36900	-1.14733	5.63869e-10	related to AP2 10
AT1G02900	-1.14596	2.69243e-08	rapid alkalinization factor 1
AT2G05160	-1.14404	0.00290889	CCCH-type zinc fingerfamily protein with RNA-binding domain
AT3G02380	-1.14391	2.27351e-08	CONSTANS-like 2
AT3G25573	-1.14183	0.00473072	unknown protein
AT4G12005	-1.14071	0.043685	unknown protein
AT5G60110	-1.13944	0.0260257	pumilio 18
AT1G01720	-1.13755	3.93398e-22	NAC (No Apical Meristem) domain transcriptional regulator superfamily protein
AT3G16490	-1.13701	1.38736e-05	IQ-domain 26
AT1G53885	-1.13535	9.0716e-08	Protein of unknown function (DUF581)
AT1G53903	-1.13534	8.58166e-08	Protein of unknown function (DUF581)
AT1G72920	-1.13506	2.73448e-07	Toll-Interleukin-Resistance (TIR) domain family protein
AT5G52570	-1.1344	4.98793e-10	beta-carotene hydroxylase 2
AT3G54920	-1.13267	8.2871e-25	Pectin lyase-like superfamily protein
AT5G10770	-1.13172	1.04151e-06	Eukaryotic aspartyl protease family protein
AT1G51760	-1.13171	7.97554e-11	peptidase M20/M25/M40 family protein
AT1G48640	-1.1307	0.0275857	Transmembrane amino acid transporter family protein
AT4G25980	-1.13037	0.0479649	Peroxidase superfamily protein
AT1G30100	-1.13017	0.0288236	nine-cis-epoxycarotenoid dioxygenase 5
AT5G24210	-1.12949	1.86749e-05	alpha/beta-Hydrolases superfamily protein
AT2G46810	-1.12933	7.60179e-12	basic helix-loop-helix (bHLH) DNA-binding superfamily protein
AT3G14870	-1.12911	1.69377e-13	Plant protein of unknown function (DUF641)
AT1G53350	-1.12863	7.12927e-08	Disease resistance protein (CC-NBS-LRR class) family
AT3G14420	-1.12785	3.43417e-46	Aldolase-type TIM barrel family protein
AT4G30270	-1.12777	7.28724e-07	xyloglucan endotransglucosylase/hydrolase 24
AT2G41230	-1.12576	0.0179783	unknown protein
AT5G44620	-1.12555	0.00822126	cytochrome P450, family 706, subfamily A, polypeptide 3
AT1G23850	-1.12534	0.0182069	unknown protein
AT4G39340	-1.12431	5.84571e-07	Protein of unknown function (DUF1278)
AT3G20340	-1.12318	2.35672e-05	unknown protein
AT3G61490	-1.1218	1.37585e-11	Pectin lyase-like superfamily protein
AT4G23820	-1.12124	1.25203e-10	Pectin lyase-like superfamily protein
AT5G59070	-1.11916	0.0414492	UDP-Glycosyltransferase superfamily protein
AT2G27690	-1.11844	0.00133952	cytochrome P450, family 94, subfamily C, polypeptide 1
AT1G80920	-1.11841	6.29041e-23	Chaperone DnaJ-domain superfamily protein
AT1G10810	-1.11623	0.00127374	NAD(P)-linked oxidoreductase superfamily protein
AT1G03055	-1.11618	0.00213001	unknown protein
AT1G61100	-1.116	4.68897e-20	disease resistance protein (TIR class), putative
AT5G06740	-1.11498	0.000315181	Concanavalin A-like lectin protein kinase family protein
AT2G26975	-1.11474	2.08159e-11	Ctr copper transporter family
AT1G21910	-1.11463	0.000387575	Integrase-type DNA-binding superfamily protein
AT1G80440	-1.11404	2.35421e-06	Galactose oxidase/kelch repeat superfamily protein
AT1G61260	-1.11393	1.80003e-13	Protein of unknown function (DUF761)
AT5G66800	-1.11321	5.27113e-05	unknown protein
AT1G07180	-1.11265	3.5409e-22	alternative NAD(P)H dehydrogenase 1
AT2G39310	-1.11238	7.51722e-12	jacalin-related lectin 22
AT3G30122	-1.11232	0.019877	pseudogene
AT1G26960	-1.11183	3.73884e-05	homeobox protein 23
AT5G63090	-1.11091	0.0420122	Lateral organ boundaries (LOB) domain family protein
AT3G53232	-1.11037	0.00313696	ROTUNDIFOLIA like 1
AT4G30110	-1.10917	2.50789e-08	heavy metal atpase 2
AT5G67390	-1.10869	0.0014414	unknown protein
AT4G29310	-1.10841	0.000103607	Protein of unknown function (DUF1005)
AT5G51390	-1.10734	0.0162775	unknown protein
AT1G30080	-1.10714	0.0154998	Glycosyl hydrolase superfamily protein
AT4G16515	-1.10691	1.09357e-06	unknown protein
AT4G16950	-1.10675	3.19444e-25	Disease resistance protein (TIR-NBS-LRR class) family
AT5G60850	-1.10592	6.97759e-23	OBF binding protein 4
AT4G36670	-1.10528	5.04102e-07	Major facilitator superfamily protein
AT5G53160	-1.10521	2.52351e-22	regulatory components of ABA receptor 3
AT2G32150	-1.10408	7.60563e-09	Haloacid dehalogenase-like hydrolase (HAD) superfamily protein
AT1G35260	-1.10354	6.0175e-06	MLP-like protein 165
AT2G25735	-1.10289	0.00532242	unknown protein
AT1G70250	-1.10261	0.000426562	receptor serine/threonine kinase, putative
AT3G26760	-1.10184	0.00134784	NAD(P)-binding Rossmann-fold superfamily protein
AT4G17500	-1.10135	3.08557e-11	ethylene responsive element binding factor 1
AT2G35660	-1.1011	3.32101e-07	FAD/NAD(P)-binding oxidoreductase family protein
AT1G42550	-1.10038	1.28385e-29	plastid movement impaired1
AT4G25080	-1.10015	4.645e-25	magnesium-protoporphyrin IX methyltransferase
AT4G36010	-1.09926	1.05148e-19	Pathogenesis-related thaumatin superfamily protein
AT5G61350	-1.09907	0.0129217	Protein kinase superfamily protein
AT2G20825	-1.09851	0.0383871	Developmental regulator, ULTRAPETALA
AT3G49870	-1.09744	1.2631e-32	ADP-ribosylation factor-like A1C
AT5G05860	-1.09645	4.08974e-14	UDP-glucosyl transferase 76C2
AT1G58200	-1.09559	4.08714e-13	MSCS-like 3
AT3G63052	-1.09537	0.00322386	unknown protein
AT5G13630	-1.0952	1.52478e-37	magnesium-chelatase subunit chlH, chloroplast, putative / Mg-protoporphyrin IX chelatase, putative (CHLH)
AT1G72030	-1.09446	4.65103e-08	Acyl-CoA N-acyltransferases (NAT) superfamily protein
AT3G02800	-1.09432	4.7795e-06	Tyrosine phosphatase family protein
AT5G04490	-1.09377	1.50466e-15	vitamin E pathway gene 5
AT5G48110	-1.09243	0.00145508	Terpenoid cyclases/Protein prenyltransferases superfamily protein
AT3G61250	-1.09224	0.000284708	myb domain protein 17
AT5G56370	-1.092	0.01902	F-box/RNI-like/FBD-like domains-containing protein
AT2G41100	-1.09068	2.66556e-05	Calcium-binding EF hand family protein
AT2G05070	-1.09061	3.40934e-16	photosystem II light harvesting complex gene 2.2
AT1G52680	-1.08986	0.00070679	late embryogenesis abundant protein-related / LEA protein-related
AT1G19380	-1.08977	0.00371278	Protein of unknown function (DUF1195)
AT1G18773	-1.0889	0.00583886	unknown protein
AT1G50750	-1.08855	0.00622659	Plant mobile domain protein family
AT4G25672	-1.08775	1.93414e-27	conserved peptide upstream open reading frame 12
AT4G25670	-1.08775	1.93414e-27	unknown protein
AT1G52560	-1.08687	0.000139498	HSP20-like chaperones superfamily protein
AT3G21770	-1.08657	3.04335e-13	Peroxidase superfamily protein
AT2G22330	-1.08559	1.03482e-10	cytochrome P450, family 79, subfamily B, polypeptide 3
AT2G01590	-1.08425	9.11728e-22	chlororespiratory reduction 3
AT3G46650	-1.08193	3.37564e-05	UDP-Glycosyltransferase superfamily protein
AT3G47340	-1.08003	1.52535e-12	glutamine-dependent asparagine synthase 1
AT5G25810	-1.07957	0.000485269	Integrase-type DNA-binding superfamily protein
AT2G43480	-1.07896	0.0311522	Peroxidase superfamily protein
AT1G78120	-1.07884	6.66551e-05	Tetratricopeptide repeat (TPR)-like superfamily protein
AT3G07340	-1.07875	1.57798e-09	basic helix-loop-helix (bHLH) DNA-binding superfamily protein
AT5G45650	-1.07512	8.41694e-10	subtilase family protein
AT5G13100	-1.07507	3.19414e-25	unknown protein
AT5G65207	-1.07502	1.47216e-13	unknown protein
AT1G51620	-1.07497	0.0198308	Protein kinase superfamily protein
AT4G22570	-1.07471	3.22523e-12	adenine phosphoribosyl transferase 3
AT1G75770	-1.07365	1.02582e-07	unknown protein
AT4G22690	-1.069	3.22821e-07	cytochrome P450, family 706, subfamily A, polypeptide 1
AT1G22500	-1.06639	1.00388e-08	RING/U-box superfamily protein
AT1G09070	-1.0654	1.78487e-14	soybean gene regulated by cold-2
AT5G07730	-1.06516	3.51403e-06	unknown protein
AT4G27030	-1.06485	1.25278e-13	fatty acid desaturase A
AT1G74490	-1.06349	0.00173348	Protein kinase superfamily protein
AT1G10360	-1.0634	5.08084e-15	glutathione S-transferase TAU 18
AT2G29730	-1.06288	3.6458e-08	UDP-glucosyl transferase 71D1
AT5G50450	-1.06278	5.34482e-12	HCP-like superfamily protein with MYND-type zinc finger
AT4G34150	-1.0626	7.11946e-13	Calcium-dependent lipid-binding (CaLB domain) family protein
AT1G26600	-1.06124	0.00822126	CLAVATA3/ESR-RELATED 9
AT4G35110	-1.06091	3.52612e-12	Arabidopsis phospholipase-like protein (PEARLI 4) family
AT1G15430	-1.06003	5.45378e-08	Protein of unknown function (DUF1644)
AT5G50570	-1.05955	2.03709e-11	Squamosa promoter-binding protein-like (SBP domain) transcription factor family protein
AT4G27310	-1.05931	1.09399e-05	B-box type zinc finger family protein
AT4G03270	-1.059	0.0159306	Cyclin D6;1
AT3G54500	-1.05877	9.86807e-05	unknown protein
AT2G44210	-1.05859	1.92357e-22	Protein of Unknown Function (DUF239)
AT1G21680	-1.05612	9.69626e-27	DPP6 N-terminal domain-like protein
AT3G54600	-1.05577	6.05867e-08	Class I glutamine amidotransferase-like superfamily protein
AT1G23870	-1.05565	4.00509e-14	trehalose-phosphatase/synthase 9
AT1G74840	-1.0556	2.00083e-21	Homeodomain-like superfamily protein
AT4G08150	-1.05501	3.63117e-05	KNOTTED-like from Arabidopsis thaliana
AT1G15040	-1.05359	0.00117165	Class I glutamine amidotransferase-like superfamily protein
AT4G13580	-1.05347	0.000513127	Disease resistance-responsive (dirigent-like protein) family protein
AT5G22580	-1.05245	0.000433578	Stress responsive A/B Barrel Domain
AT1G64620	-1.05236	2.21962e-08	Dof-type zinc finger DNA-binding family protein
AT1G31290	-1.05111	0.00116545	ARGONAUTE 3
AT2G01520	-1.05064	1.23892e-05	MLP-like protein 328
AT5G64700	-1.04873	0.000574254	nodulin MtN21 /EamA-like transporter family protein
AT4G29740	-1.04838	0.00166533	cytokinin oxidase 4
AT5G24150	-1.04752	5.50383e-18	FAD/NAD(P)-binding oxidoreductase family protein
AT3G58850	-1.04594	0.0245669	phy rapidly regulated 2
AT5G02120	-1.04462	1.66445e-17	one helix protein
AT4G28230	-1.04439	4.58791e-09	unknown protein
AT4G09760	-1.04245	4.38029e-14	Protein kinase superfamily protein
AT3G04620	-1.04222	3.91946e-05	Alba DNA/RNA-binding protein
AT2G16760	-1.04199	0.0317012	Calcium-dependent phosphotriesterase superfamily protein
AT1G15160	-1.04154	0.000204975	MATE efflux family protein
AT1G63880	-1.04012	6.21052e-17	Disease resistance protein (TIR-NBS-LRR class) family
AT1G21920	-1.04004	1.93982e-21	Histone H3 K4-specific methyltransferase SET7/9 family protein
AT1G50520	-1.03857	5.30048e-05	cytochrome P450, family 705, subfamily A, polypeptide 27
AT4G08780	-1.03783	0.0135149	Peroxidase superfamily protein
AT5G50670	-1.03572	2.37468e-11	Squamosa promoter-binding protein-like (SBP domain) transcription factor family protein
AT2G31730	-1.03519	0.0241331	basic helix-loop-helix (bHLH) DNA-binding superfamily protein
AT5G05890	-1.0334	0.00011799	UDP-Glycosyltransferase superfamily protein
AT5G57560	-1.03284	9.20935e-13	Xyloglucan endotransglucosylase/hydrolase family protein
AT1G48745	-1.0322	7.94552e-05	unknown protein
AT4G36540	-1.03159	2.29521e-05	BR enhanced expression 2
AT1G64820	-1.03152	0.014603	MATE efflux family protein
AT1G28010	-1.03119	6.87555e-12	P-glycoprotein 14
AT5G54270	-1.03074	6.38298e-19	light-harvesting chlorophyll B-binding protein 3
AT5G59740	-1.03041	0.000118486	UDP-N-acetylglucosamine (UAA) transporter family
AT4G08950	-1.02959	1.96273e-07	Phosphate-responsive 1 family protein
AT1G29920	-1.02902	1.48253e-18	chlorophyll A/B-binding protein 2
AT2G32487	-1.02899	0.0292014	unknown protein
AT1G69543	-1.0284	0.0223319	pseudogene
AT1G79570	-1.02799	6.95978e-16	Protein kinase superfamily protein with octicosapeptide/Phox/Bem1p domain
AT2G34600	-1.02666	9.86691e-05	jasmonate-zim-domain protein 7
AT5G57100	-1.02478	1.5778e-21	Nucleotide/sugar transporter family protein
AT1G09932	-1.02251	0.00279953	Phosphoglycerate mutase family protein
AT2G21320	-1.02206	0.000235383	B-box zinc finger family protein
AT1G28370	-1.02196	1.70269e-05	ERF domain protein 11
AT5G54165	-1.02169	1.11478e-07	unknown protein
AT4G24050	-1.02087	8.75402e-07	NAD(P)-binding Rossmann-fold superfamily protein
AT5G62430	-1.02029	6.14337e-12	cycling DOF factor 1
AT3G11430	-1.02004	0.0100458	glycerol-3-phosphate acyltransferase 5
AT4G22780	-1.01868	8.50071e-13	ACT domain repeat 7
AT4G16980	-1.01805	1.37398e-18	arabinogalactan-protein family
AT5G09760	-1.01487	2.18405e-17	Plant invertase/pectin methylesterase inhibitor superfamily
AT1G52100	-1.01379	0.0193022	Mannose-binding lectin superfamily protein
AT3G26650	-1.01371	5.32874e-30	glyceraldehyde 3-phosphate dehydrogenase A subunit
AT1G11340	-1.01335	0.0462406	S-locus lectin protein kinase family protein
AT3G45660	-1.01334	0.0182789	Major facilitator superfamily protein
AT1G57990	-1.01282	1.45192e-09	purine permease 18
AT4G16820	-1.01261	0.00531888	alpha/beta-Hydrolases superfamily protein
AT5G64840	-1.01105	5.97496e-37	general control non-repressible 5
AT2G43920	-1.01072	1.0505e-07	S-adenosyl-L-methionine-dependent methyltransferases superfamily protein
AT5G44190	-1.0101	1.34074e-09	GOLDEN2-like 2
AT4G18160	-1.00934	4.32362e-14	Ca2+ activated outward rectifying K+ channel 6
AT5G59750	-1.00898	1.81872e-09	DHBP synthase RibB-like alpha/beta domain;GTP cyclohydrolase II
AT5G66580	-1.00883	1.06457e-05	unknown protein
AT5G60680	-1.00855	2.67763e-22	Protein of unknown function, DUF584
AT4G28080	-1.00825	4.17767e-21	Tetratricopeptide repeat (TPR)-like superfamily protein
AT1G02380	-1.00825	0.00308262	unknown protein
AT1G10020	-1.00618	1.30256e-06	Protein of unknown function (DUF1005)
AT1G74370	-1.00594	4.99213e-18	RING/U-box superfamily protein
AT4G21760	-1.00547	0.000124668	beta-glucosidase 47
AT2G29710	-1.00523	0.00366082	UDP-Glycosyltransferase superfamily protein
AT2G37540	-1.00491	1.38923e-06	NAD(P)-binding Rossmann-fold superfamily protein
AT2G27280	-1.00486	0.0232991	Coiled-coil domain-containing protein 55 (DUF2040)
AT4G31020	-1.00298	0.00333667	alpha/beta-Hydrolases superfamily protein
AT1G49390	-1.00263	0.0173959	2-oxoglutarate (2OG) and Fe(II)-dependent oxygenase superfamily protein
AT1G70410	-1.00246	1.512e-30	beta carbonic anhydrase 4
AT1G03080	-1.00199	6.41714e-22	kinase interacting (KIP1-like) family protein
AT1G15830	-1.0008	0.0164882	unknown protein
