# Supplementary material for: Plant Raf-like kinases regulate the mRNA population upstream of ABA-unresponsive SnRK2 kinases under drought stress
Source: Nat Commun. 2020 Mar 13;11:1373. doi: 10.1038/s41467-020-15239-3 (PMC7069986; doi:10.1038/s41467-020-15239-3)
Supplement: Supplementary file 7 — Supplementary Data 4 [file 41467_2020_15239_MOESM7_ESM.xlsx]

## Sheet: Sheet1
Supplementary Data 4. Primer pairs used in this study.
Gene/derivatives	AGI code / accession No.	Sequence (5'→3')
Primers used for the pGHX-35Spro:RAFs-sGFP constructs
RAF18	AT1G16270	CCCCCGGGATGGATAGAAACAGACCACCA
		CCCCCGGGCTTTGAAGCCTTGTGAGCTGGT
RAF20	AT1G79570	CCCCCGGGATGGATAAAGCTAGACATCAACAG
		CCCCCGGGTTTGGAAGCCCTGTGAGCTGATG
RAF24	AT2G35050	CCAGGCCTATGGATCAAGCAAAAGGTTATGAAC
		CCAGGCCTCTTGTGGATTTGGTGGTTGACAG
Primers used for the pGKX-35Spro:SnRK2s-mCherry constructs
SRK2A/SnRK2.4	AT1G10940	CCCCCGGGATGGACAAGTACGAGCTGG
		CCCCCGGGACTTATTCTCACTTCTCCACTTG
SRK2G/SnRK2.1	AT5G08590	CGGTCTAGAATGGACAAGTATGACGTT
		ACGGGATCCAGCTTTGTCAGACTCTTG
SRK2D/SnRK2.2	AT3G50500	AAAGATATCATGGATCCGGCGACTAATTC
		AAAGATATCGAGAGCATAAACTATCTCTCC
Primers used for the pCAMBIA-LUC based constructs
RAF18	AT1G16270	CCCCCGGGATGGATAGAAACAGACCACCA
		CCCCCGGGCCTTTGAAGCCTTGTGAGCTGGT
RAF20	AT1G79570	CCCCCGGGATGGATAAAGCTAGACATCAACAG
		CCCCCGGGCTTTGGAAGCCCTGTGAGCTGATG
RAF24	AT2G35050	CCAGGCCTATGGATCAAGCAAAAGGTTATGAAC
		CCAGGCCTCCTTGTGGATTTGGTGGTTGACAG
SRK2A/SnRK2.4	AT1G10940	CCCCCGGGCCATGGACAAGTACGAGCTGGTG
		CCCCCGGGACTTATTCTCACTTCTCCACTTG
Primers used for the pGEX4T2-RAFs constructs
RAF18KD	AT1G16270	CCCCCGGGTCAGACTGTGAACAAGAGGATGAAAAG
		CCCCCGGGTCACTTTGAAGCCTTGTGAGCTGG
RAF20KD	AT1G79570	CCCCCGGGCTTAGGACGCCGGATTCTGAAC
		CCCCCGGGTCATTTGGAAGCCCTGTGAGCTG
RAF24KD	AT2G35050	CCCCCGGGTCACAAATCAAAGGTGCTGAAAGCAC
		CCCCCGGGTTACTTGTGGATTTGGTGGTTGACAG
Primers used for mutagenesis of SnRK2s by inveerse PCR
SRK2AKN	AT1G10940	GAACTACATCGAGCGTGGTCC
		ATGGCAACAAGTTCCTTAGAGTTTTTG
SRK2BKN	AT1G60940	CTATGAACTACATCGAGCGTGG
		CAACGAGTTCCTTGGAGTTTTTG
SRK2GKN	AT5G08590	CATGAACTACATCGAGAGAGGTCG
		GCAACAAGCTCTTTGGTGTCCTTG
SRK2HKN	AT5G63650	CTATGAACTACATTGAGAGAGGTC
		CAACGAGCTCTTTGGTCTCTTTG
Primers used for qRT-PCR
RAF18	AT1G16270	TCATGGTAAATGGAGAGGATCA
		TCTCCCCAGAATTCACCAGTT
RAF20	AT1G79570	TGGCGACTGTGACAGAGTACA
		CGACGATCAAGATGCCTGT
RAF24	AT2G35050	GATGGCTCCCGAGCTACTTA
		CCGAAAGAGAACACATCAACC
CYP75B1	At5g07990	AAAGCTCTCGAAGATTTCAAACA
		GCACTAGCTCCCGCGTTA
MLP423	At1g24020	GCCTCATTACTTATGGAGAAGGAT
		TGTTCTCCAAATCCACTGCTT
CYSTM8	AT3G22235	CCAATTGGTTATCCGACTAGAGA
		GCAGCATATGGCAGCACA
At1g13609	At1g13609	GCCGTTCTTGTCTTCACAGC
		GATTGTGACCTCACCCTTCC
ERF53	AT2G20880	GCAGTAGGAGGGGTGAGTGA
		TCTGGAATTGCATTGAACCA
ERF54	AT4G28140	TCGTCCTAAACCCTATTTCCAA
		AAAGGGAAAGCCTCTAACGAA
At5g25600	At5g25600	GCGGTTTGAATCACGAGAAG
		GGAGGGGGTGTAGGATTGTT
SIS	AT5G02020	TTCTGGTATTCTCGGATCCATT
		GCACAGATTCTCTTCCCAAAA
18S rRNA		AAACGGCTACCACATCCAAG
		CCTCCAATGGATCCTCGTTA
Primers used for pGK-GUS constructs
RAF18pro		CCCCCGGGGAAGTCAAGAGTCAACCTTTTCAC
		CCCCCGGGGAACAACAACAACAACAACAACAACAGTCCT
RAF20pro		CCCCCGGGTTCTGTCTTACATTTACGATATTCTGTTC
		CCCCCGGGCACAAAACAAAACAGCCCTTCAAATTAC
RAF24pro		CCCCCGGGAGTGTGTAGTGTTGAGCTCTGTTAG
		CCCCCGGGGTTTTCTTTCTCAAGGTGTCTATC
