# Supplementary material for: Plant Raf-like kinases regulate the mRNA population upstream of ABA-unresponsive SnRK2 kinases under drought stress
Source: Nat Commun. 2020 Mar 13;11:1373. doi: 10.1038/s41467-020-15239-3 (PMC7069986; doi:10.1038/s41467-020-15239-3)
Supplement: Supplementary file 9 — Source Data [file 41467_2020_15239_MOESM9_ESM.xlsx]

## Sheet: Figure 1
Figure 1b

## Sheet: Figure 2
Figure2

## Sheet: Figure 3
Figure 3b								Figure 3d,e
	Well-Watered	(mg)							Control	Root length(mm) and Fresh weight (mg)
	WT	raf18/20/24	srk2abgh	VC	RAF18/raf18/20/24	RAF18/raf18/20/24			WT		raf18/20/24		srk2abgh		VC/raf		RAF18/raf18/20/24-1		RAF18/raf18/20/24
1	165	92.7	110.1	117.3	142.1	115.6		Rep	Root	Weight	Root	Weight	Root	Weight	Root	Weight	Root	Weight	Root	Weight
2	109.2	148.1	124.9	110.9	106.8	100		1	136	33.8	125	36.7	142	31.3	100	28	142	39.7	132	24.6
3	167.7	103.1	118.5	103.8	127.8	112.3		2	141	36.5	134	39.7	132	30.1	125	33.4	132	37	132	27.6
4	115.4	87.7	146.6	127.4	82	127.8		3	138	33.8	108	31.2	136	31.6	110	27	140	31	143	23.6
5	136.6	124.4	119.1	99	126.6	112.1		4	136	30	131	43	136	27.5	105	30	140	32.1	131	33.7
6	133.3	80.3	117	118.5	153.3	102.7		5	137	30.3	134	33	130	30.8	115	28	145	24.1	130	26
7	164	130.1	134.1	100.5	119	107.1		6	128	25.5	125	20.7	116	24.9	118	25.7	130	24.5	140	30.2
8	135.3	132.2	126.6	130.1	143.1	128.1		7	121	34.6	130	38.2	125	32.4	120	28.6	145	37.5	143	32
9	123.6	110.1	157.4	85.6	150.1	153.8		8	118	32	125	32	121	33	136	26.3	143	30.3	128	34
10	134.3	127.1	117	111.2	111.5	114.8
11	119.4	124.5	121.8	125.7	122.1	98			100 mM NaCl
12	80.3	140.8	137.8	96.8	113.1	117.7			WT		raf18/20/24		srk2abgh		VC/raf		RAF18/raf18/20/24-1		RAF18/raf18/20/24
									Root	Weight	Root	Weight	Root	Weight	Root	Weight	Root	Weight	Root	Weight
	Drought	(mg)						1	70	21.5	44	12.8	42	13.7	22	11.7	72	21.2	66.3	15.8
	WT	raf18/20/24	srk2abgh	VC	RAF18/raf18/20/24-1	RAF18/raf18/20/24-2		2	58	20.8	25	9.7	42	18.7	38	9.4	47	16.7	68	12.6
1	58	21	35	24	46.6	52.9		3	73	24.4	43	15.5	43	20	20	17.2	70	21.3	68	18.6
2	59	17.8	35.6	26.7	55.2	48		4	74	25.5	42	18	51	13.4	28	14	78	20	80	22
3	60.4	23	30.1	26.5	49.5	44.8		5	73	22.7	40	15.4	50	14	43	18	71	21.5	70	20
4	59.1	24.8	33	30.6	49.8	56.9		6	70	24.5	28	11.3	42	11.2	26	16.4	75	19.8	63	19.6
5	58.6	25.8	35.3	23.8	50	42.2		7	71	19.9	45	14.4	42	12.9	36	10.2	75	20.4	70	19.6
6	50.3	27.1	29.3	22.2	62.1	54.4		8	71	19.6	21	13.7	34	12.8	30	12.2	75	19.8	63	19
7	63.9	31	40.3	21.5	52.9	40
8	58.6	22	40.3	27	67	53.1
9	67.8	28.9	29.2	28.9	46.6	57.5			100 mM Mannitol
10	58.6	28.8	28.3	30.7	53	43.8			WT		raf18/20/24		srk2abgh		VC/raf		RAF18/raf18/20/24-1		RAF18/raf18/20/24
11	45.6	28.8	23.8	32	62.1	49			Root	Weight	Root	Weight	Root	Weight	Root	Weight	Root	Weight	Root	Weight
12	63.1	26.5	23.9	24.8	56.7	45.6		1	78	13.7	60	11.7	74	13.6	66	9.8	91	15	94	13.4
								2	92	18	58	8.8	73	12.6	70	8.7	89	14	90	13.5
								3	103	13.1	59	10	71	9.6	66	11	103	15	98	14.5
								4	95	18.3	61	9.6	66	9.7	60	8	111	22.3	90	13.4
								5	90	19.6	63	12	61	11.6	57	8.2	96	19	98	17.3
								6	86	13	60	10.6	67	9.4	71	13.4	88	18.3	91	14
								7	91	18.3	68	12.1	61	7.7	60	7.3	88	14.9	86	16.8
								8	95	19.7	69	10.3	71	12.6	35	8	84	12.6	94	16.2

## Sheet: Figure 4
Figure 4e													Figure 4f
CYP75B1			MLP423			CYSTM8			At1g13609				ERF53			ERF54			At5g25600			SIS
Normal	Rep	Expression level	Normal	Rep	Expression level	Normal	Rep	Expression level	Normal	Rep	Expression level		Normal	Rep	Expression level	Normal	Rep	Expression level	Normal	Rep	Expression level	Normal	Rep	Expression level
WT	1	0.954983	WT	1	1.01711	WT	1	1.44207	WT	1	0.888889		WT	1	0.622243	WT	1	0.869977	WT	1	0.94819	WT	1	0.902752
	2	1.01509		2	0.978483		2	1.28392		2	1.07853			2	1.21425		2	1.12919		2	1.4946		2	0.585869
	3	0.854522		3	0.748236		3	0.504256		3	0.92607			3	0.860801		3	0.765324		3	0.455189		3	1.19041
	4	1.1754		4	1.25618		4	0.76976		4	1.10651			4	1.30271		4	1.23551		4	1.10202		4	1.32097
raf18/20/24	1	1.23898	raf18/20/24	1	1.08697	raf18/20/24	1	1.39633	raf18/20/24	1	1.56491		raf18/20/24	1	0.434215	raf18/20/24	1	0.517796	raf18/20/24	1	1.6262	raf18/20/24	1	0.56357
	2	0.911923		2	0.934084		2	0.677253		2	0.941693			2	0.568874		2	0.805362		2	1.4954		2	0.629772
	3	1.12016		3	1.04076		3	0.941134		3	1.62572			3	0.399116		3	0.579916		3	1.27774		3	0.718414
	4	1.12148		4	1.03154		4	1.04181		4	1.6582			4	1.09441		4	0.936845		4	3.02499		4	0.449065
srk2abgh	1	1.01669	srk2abgh	1	1.01711	srk2abgh	1	0.744043	srk2abgh	1	0.842192		srk2abgh	1	1.00288	srk2abgh	1	1.02596	srk2abgh	1	3.7456	srk2abgh	1	1.17091
	2	0.851767		2	0.978483		2	0.930687		2	0.828117			2	0.253786		2	0.657547		2	0.296924		2	1.14793
	3	1.11659		3	0.748236		3	1.2402		3	1.20119			3	1.21512		3	1.37495		3	4.43887		3	0.989422
	4	0.958181		4	1.25618		4	1.91439		4	0.971288			4	0.663561		4	0.568359		4	3.50929		4	0.956341
Dehydration	Rep	Expression level	Dehydration	Rep	Expression level	Dehydration	Rep	Expression level	Dehydration	Rep	Expression level		Dehydration	Rep	Expression level	Dehydration	Rep	Expression level	Dehydration	Rep	Expression level	Dehydration	Rep	Expression level
WT	1	0.160472	WT	1	0.0606856	WT	1	0.0635674	WT	1	0.0290638		WT	1	86.8844	WT	1	162.281	WT	1	115.77	WT	1	20.3321
	2	0.101048		2	0.0528975		2	0.064692		2	0.0209603			2	91.8187		2	138.9		2	132.303		2	19.2979
	3	0.115178		3	0.0429277		3	0.0573376		3	0.0719702			3	105.644		3	181.56		3	272.379		3	30.7207
	4	0.12274		4	0.0406211		4	0.06428		4	0.02425			4	58.5423		4	146.671		4	214.116		4	21.6333
raf18/20/24	1	1.56868	raf18/20/24	1	0.418416	raf18/20/24	1	0.152006	raf18/20/24	1	0.599357		raf18/20/24	1	1.48496	raf18/20/24	1	6.37534	raf18/20/24	1	9.16236	raf18/20/24	1	2.43375
	2	4.42648		2	0.895723		2	0.517304		2	1.32154			2	4.84301		2	12.1524		2	18.6044		2	4.1227
	3	1.42784		3	0.260266		3	0.392802		3	0.410325			3	2.37981		3	8.52987		3	16.3549		3	1.89474
	4	1.76397		4	0.358657		4	0.360207		4	0.53528			4	2.28242		4	11.0111		4	10.7569		4	2.59849
srk2abgh	1	2.16938	srk2abgh	1	0.19437	srk2abgh	1	0.564016	srk2abgh	1	0.269052		srk2abgh	1	15.6574	srk2abgh	1	52.2573	srk2abgh	1	53.3393	srk2abgh	1	13.1049
	2	3.26429		2	0.361455		2	0.909094		2	0.363903			2	25.6981		2	61.1171		2	36.4031		2	16.0532
	3	1.28451		3	0.187304		3	0.456149		3	0.317852			3	12.6408		3	34.8968		3	68.2654		3	10.0273
	4	1.68205		4	0.282363		4	0.199892		4	0.293295			4	12.5732		4	24.649		4	43.7816		4	11.992

## Sheet: Sup Fig. 4
Supplementary Figure 4b
	Rep	RAF18	RAF20	RAF24
Root	1	0.756165	0.559431	1.39518
	2	1.07766	0.736194	1.50271
	3	1.16618	0.748628	1.91587
Rosetta leaf	1	0.547845	0.417018	2.36699
	2	0.752036	0.479753	3.6384
	3	0.447921	0.496518	2.08693
Flower	1	1.26931	1.07537	2.49802
	2	0.857479	0.759617	1.60678
	3	0.849446	0.821731	1.74456
Stem	1	0.257256	0.217306	1.21904
	2	0.165832	0.150156	0.865983
	3	0.185541	0.129407	0.957225
Cauline leaf	1	0.0439664	0.0576007	0.288882
	2	0.245704	0.270611	1.00216
	3	0.232519	0.227155	1.29557

## Sheet: Sup Fig. 5
Supplementary Figure 5

## Sheet: Sup Fig. 6
Supplementary Figure 6b

## Sheet: Sup Fig. 7
Supplementary Figure 7b								Supplementary Figure 7d,e
									Wild type		raf18		raf20		raf24		raf18/20		raf18/24		raf20/24		raf18/20/24
									Rosetta radius (mm)	Weight(mg)	Rosetta radius (mm)	Weight(mg)	Rosetta radius (mm)	Weight(mg)	Rosetta radius (mm)	Weight(mg)	Rosetta radius (mm)	Weight(mg)	Rosetta radius (mm)	Weight(mg)	Rosetta radius (mm)	Weight(mg)	Rosetta radius (mm)	Weight(mg)
								1	13.5	52.1	16.2	61.8	14	48	16	57	14.5	63.5	14	45	14	47.6	16	53.4
								2	14.5	58.8	15.5	44.8	15	56.9	14.2	63.1	15.6	51.2	14.5	50.4	13	44.7	14	56.7
								3	15	64.4	13	54.6	15	53.5	15.5	58.2	17	55.8	14	48.7	15.2	69.4	12.5	48.8
								4	15.5	57.2	12.5	54	15	55.5	14	51.3	16	55.4	14	47.8	13.5	43.5	14	49.4
								5	15	54.2	14.6	57.5	15.2	55.5	15	57.3	15.4	56.3	14.5	55	17	65.8	15	53.8
								6	14.8	60	15	59	13	42	15.3	51	16	56	14	55.5	14.5	51.3	15.8	60.4
								7	14.5	59.2	13.4	47.6	14	53.3	14	47.7	15	58.2	14	53	13.5	46	14.2	56.5
								8	15	55.8	14	41	14.5	61.8	16	52.6	14	60.1	15	55.7	15	52.3	15.2	47.3
								9	14.2	54.9	17	52.7	15.5	55.9	16	58.3	15.5	60.6	14.3	55.8	15.5	53.5	13.5	51
								10	13	47	15	56	15	54.3	14	48.6	16	52.8	13	53.6	17	54	13.2	53.6
								11	13.5	60	15.2	65	14.5	48	16	58	13.5	48	15	52.9	15.6	61.7	14	55.3
								12	13.5	65.6	15.6	71.7	12.5	54.3	15.5	54.5	14	48	15	62.3	14	52.4	14	51.7

## Sheet: Sup Fig. 8
Supplementary Figure 8

## Sheet: Sup Fig. 9
Supplementary Figure 9

[truncated: 8 more sheets: Sup Fig. 10, Sup Fig. 11, Sup Fig. 12, Sup Fig. 13, Sup Fig. 14, Sheet16, Sheet17, Sheet18]
